# Supplementary material for: Genome-Wide Association Mapping of Seedling Biomass and Root Traits Under Different Water Conditions in Wheat
Source: Front Genet. 2021 Apr 12;12:663557. doi: 10.3389/fgene.2021.663557 (PMC8072265; doi:10.3389/fgene.2021.663557)
Supplement: Supplementary file 1 [file Table_1.xlsx]

## Sheet: Sheet1
Table S1: BLUP values of eight root traits of 200 Chinese wheat accessions used in the present study. Trait abbreviation: Root length in drought environment (RLD), root length in controlled environment (RLN), root number in drought environment (RND), root number in controlled environment (RNN), root dry weight in controlled environment (RDWN), root dry weight in dry environment (RDWD), root fresh…
Variety name	SFWN	SFWD	SDWN	SDWD	RFWN	RFWD	RDWN	RDWD	TFWN	TFWD	TDWN	TDWD	RNN	RND	RLD	RLN
Shiyou 20	0.547619	0.186395	0.0368571	0.0257143	0.237143	0.128095	0.0149048	0.0210476	0.784762	0.31449	0.0517619	0.0467619	6.95238	5.57143	18.2524	26.5619
Luomai 31	0.442857	0.199433	0.0302857	0.0227937	0.15381	0.113889	0.00933333	0.016746	0.596667	0.313322	0.039619	0.0395397	5.47619	4.85714	18.7016	25.2429
Quanmai 890	0.5	0.185714	0.0359524	0.0229048	0.235714	0.0971429	0.0150952	0.0171429	0.726429	0.282857	0.0510476	0.0400476	5.09524	4.47619	19.0143	29.8048
Jimai 585	0.434694	0.182313	0.0397143	0.0232381	0.230476	0.09	0.0155714	0.0163333	0.66517	0.272313	0.0552857	0.0395714	6.61905	4.90476	17.7095	25.3333
Shannong 01-35	0.498639	0.184354	0.0308095	0.0219524	0.20619	0.110476	0.0118095	0.0167143	0.70483	0.29483	0.042619	0.0386667	6	5.33333	18.2524	29.1333
Luomai 9	0.407483	0.145578	0.0327619	0.0195714	0.178095	0.0961905	0.0142857	0.0182857	0.585578	0.241769	0.0470476	0.0378571	5	4.85714	18.481	29.4095
Bao 5067	0.555102	0.166667	0.049	0.0225238	0.235238	0.120476	0.0190476	0.017381	0.79034	0.287143	0.0680476	0.0399048	6.90476	4.85714	18.9095	27.5524
Xumai 29	0.433333	0.197279	0.0301905	0.0234762	0.190476	0.10619	0.0121429	0.0170952	0.62381	0.303469	0.0423333	0.0405714	5.7619	4.95238	18.3524	24.9619
Hengguan 35	0.448299	0.172902	0.0337619	0.0221032	0.189524	0.10746	0.011619	0.0180952	0.637823	0.280363	0.045381	0.0401984	6.33333	5.44444	19.323	28.8381
Xu 11108	0.485034	0.183673	0.0346667	0.023381	0.251905	0.110476	0.0167619	0.0174762	0.736939	0.29415	0.0514286	0.0408571	6.09524	5.2381	18.8	31.8762
Yumai 1688	0.465306	0.190476	0.0296429	0.0227143	0.214286	0.0952381	0.0155	0.0171429	0.679592	0.285714	0.0451429	0.0398571	5.20238	5.04762	18.2571	29.8071
Xinmai 16	0.55102	0.193878	0.0362857	0.0248571	0.226429	0.104762	0.0135	0.0179048	0.777449	0.298639	0.0497857	0.0427619	6.85714	5.33333	18.0905	30.8429
Yangao 1	0.47449	0.156054	0.037	0.0198762	0.243571	0.0928571	0.0148571	0.0164095	0.718061	0.248912	0.0518571	0.0362857	5.35714	4.85714	17.8695	29.05
Changhan 58	0.580867	0.198639	0.0469107	0.024381	0.263571	0.110476	0.0176429	0.0187619	0.844439	0.309116	0.0645536	0.0431429	8.17857	5.57143	18.8381	27.6
Shannong 65	0.465306	0.170748	0.0387857	0.0243333	0.236429	0.0909524	0.0171429	0.0137619	0.701735	0.261701	0.0559286	0.0380952	6.85714	4.33333	18.0571	26.5643
Baomai 2	0.418367	0.20068	0.0285	0.0230476	0.197143	0.100476	0.0126429	0.0150952	0.61551	0.301156	0.0411429	0.0381429	5.35714	4.66667	18.381	27.1857
Shannong 19	0.430612	0.176871	0.0328571	0.0218571	0.177857	0.0985714	0.0121429	0.0149524	0.608469	0.275442	0.045	0.0368095	5.71429	5.04762	18.1952	30.2357
Zhengmai 7698	0.420408	0.185034	0.0295	0.0219524	0.18	0.111905	0.0123571	0.0174286	0.600408	0.296939	0.0418571	0.039381	5.85714	5.52381	18.919	29.5
D08-6	0.422449	0.193197	0.0338571	0.0245238	0.183333	0.0938095	0.014381	0.0157619	0.605782	0.287007	0.0482381	0.0402857	5.52381	4.80952	18.0381	30.2762
Lankaoaozao 8	0.488435	0.189229	0.038381	0.0236349	0.205714	0.106349	0.0154286	0.0169683	0.69415	0.295578	0.0538095	0.0406032	6.28571	4.49206	18.2825	26.9048
Shi 4366	0.417687	0.163265	0.0294286	0.0209048	0.178571	0.125714	0.0112381	0.0182857	0.596259	0.28898	0.0406667	0.0391905	5.47619	4.85714	19.1571	26.8429
Zhongxin 5199	0.502721	0.14966	0.0307619	0.0193333	0.212381	0.0833333	0.0123333	0.0134762	0.715102	0.232993	0.0430952	0.0328095	4.80952	3.57143	19.2286	29.4238
Xinmai 21	0.61369	0.203061	0.0321667	0.0250873	0.224167	0.0955556	0.0129167	0.0150714	0.837857	0.298617	0.0450833	0.0401587	4.45833	4.20635	18.9206	25.0083
Zhoumai 25	0.355102	0.152721	0.0379464	0.0188889	0.137857	0.0892063	0.0151071	0.0150159	0.492959	0.241927	0.0530536	0.0339048	4.5	4.90476	18.4786	25.8286
Ningmaizi 28	0.598639	0.22449	0.0620952	0.0323333	0.291905	0.10381	0.0227619	0.0178571	0.890544	0.328299	0.0848571	0.0501905	7.66667	5.09524	16.9	26.7524
Sankecun	0.770408	0.247846	0.0555	0.0323413	0.387857	0.134127	0.0264286	0.0207937	1.15827	0.381973	0.0819286	0.0531349	6.92857	4.84127	17.9143	26.2571
Xuke 718	0.65102	0.241497	0.0389286	0.0279524	0.274286	0.13381	0.0175	0.0218095	0.925306	0.375306	0.0564286	0.0497619	6.28571	5.57143	19.2619	27.5786
Shannong 11	0.468367	0.162585	0.0312857	0.0218095	0.215714	0.109524	0.0155	0.0160952	0.684082	0.272109	0.0467857	0.0379048	5.85714	5.14286	19.0571	32.6286
Huaimei 22	0.451701	0.193878	0.0345238	0.0250952	0.212857	0.100952	0.0163333	0.017381	0.664558	0.29483	0.0508571	0.0424762	5.47619	4.57143	19.2333	31.6143
Lv Han 1608	0.554422	0.247506	0.0520476	0.0313968	0.248095	0.109524	0.0190476	0.0192937	0.802517	0.357029	0.0710952	0.0506905	7.42857	5.40476	18.369	25.119
Fumai 5	0.589796	0.209524	0.046619	0.026381	0.268571	0.11	0.0205238	0.0184762	0.858367	0.319524	0.0671429	0.0448571	6.85714	5.09524	18.881	29.8
Bainong 207	0.465306	0.167347	0.0309048	0.0241905	0.181429	0.114286	0.0119048	0.0170476	0.646735	0.281633	0.0428095	0.0412381	5.09524	4.95238	19.8238	28.9048
Yunhan 618	0.563946	0.227211	0.0509524	0.0295238	0.258571	0.107143	0.0195238	0.0180476	0.822517	0.334354	0.0704762	0.0475714	6.95238	4.7619	17.9238	28.119
Linyou 145	0.45102	0.176361	0.0366667	0.023	0.22619	0.115119	0.0140952	0.01575	0.677211	0.29148	0.0507619	0.03875	6.66667	4.7619	19.2155	25.8381
Zhongmai 9	0.584354	0.181633	0.0451905	0.0250952	0.246667	0.128571	0.0190952	0.0207143	0.83102	0.310204	0.0642857	0.0458095	7.2381	5.33333	19.3952	31.319
Yikemai 5	0.481633	0.163946	0.0383333	0.0207619	0.219524	0.0938095	0.017	0.015619	0.701156	0.257755	0.0553333	0.036381	6.47619	5	18.2095	32.0952
Shannong 981	0.62517	0.205442	0.0527143	0.0277619	0.315238	0.112381	0.0199048	0.0183333	0.940408	0.317823	0.072619	0.0460952	8.19048	5.42857	18.4143	28
Xuzhou 25	0.433673	0.162245	0.0303095	0.0225	0.18	0.120714	0.0118651	0.0193571	0.613673	0.282959	0.0421746	0.0418571	5.54762	NaN	19.4	25.8476
Kaimai 21	0.517007	0.141837	0.0341905	0.0189286	0.208571	0.0885714	0.014381	0.0150714	0.725578	0.230408	0.0485714	0.034	6.2381	NaN	17.6929	27.7
Shannongjian 25-229	0.540816	0.181519	0.043381	0.0251032	0.225714	0.123095	0.0169048	0.0185079	0.766531	0.304615	0.0602857	0.0436111	6.38095	4.93651	18.7635	30.0905
Liangxing 99	0.395918	0.160544	0.0287619	0.0194286	0.181905	0.110952	0.0122381	0.016619	0.577823	0.271497	0.041	0.0360476	5.71429	5.04762	19.6714	30.1524
Nongda 5181	0.542857	0.197052	0.0400952	0.0245476	0.244286	0.12246	0.018619	0.0193889	0.787143	0.319512	0.0587143	0.0439365	5.52381	4.02381	18.7349	28.9095
Henong 7106	0.461905	0.183673	0.034619	0.0221429	0.178095	0.0938095	0.0129048	0.0154286	0.64	0.277483	0.0475238	0.0375714	6.50794	5	17.8714	25.1857
Yuanda 1	0.477551	0.214286	0.0377619	0.0257143	0.215238	0.130476	0.014	0.0196667	0.692789	0.344762	0.0517619	0.045381	5.95238	5.61905	19.8667	27.5429
Shi00-7221	0.575057	0.172449	0.045627	0.0210476	0.235079	0.102857	0.0185952	0.0163889	0.810136	0.275306	0.0642222	0.0374365	7.22222	5.09524	19.05	30.8698
Ji 7369	0.4678	0.172789	0.0327778	0.020619	0.183175	0.106667	0.0126587	0.0170952	0.650975	0.279456	0.0454365	0.0377143	6.22222	5.7619	18.4095	27.9198
Shannong 22	0.422109	0.171429	0.0313968	0.021	0.159444	0.0880952	0.0124603	0.014	0.581553	0.259524	0.0438571	0.035	4.09524	3.52381	19.4619	25.8484
Bonong 6	0.468027	0.2	0.032619	0.0221429	0.207619	0.114286	0.0127143	0.0167619	0.675646	0.314286	0.0453333	0.0389048	5.42857	4.71429	19.1714	26.6143
Ruihua 1101	0.293197	0.152268	0.0227857	0.0199762	0.139524	0.11627	0.00914286	0.0162778	0.432721	0.268537	0.0324286	0.036254	5.30159	4.94286	19.2794	21.5857
Zhongmai 1	0.473469	0.20068	0.0338095	0.0244762	0.202381	0.123333	0.013381	0.018381	0.67585	0.324014	0.0471905	0.0428571	5.90476	4.95238	18.619	26.5
Gaoyou 2018	0.493197	0.185714	0.0383333	0.0228492	0.236667	0.103492	0.0152857	0.016	0.729864	0.289206	0.053619	0.0388492	5.61905	4.88095	18.5794	27.8905
Tainong 18	0.434014	0.166667	0.0313333	0.0207143	0.159048	0.092381	0.011619	0.0157619	0.593061	0.259048	0.0429524	0.0364762	5.09524	4.66667	19.1095	29.2571
Lumai 15	0.462585	0.160658	0.0334286	0.0236349	0.201905	0.0869048	0.0138095	0.0151429	0.66449	0.247562	0.0472381	0.0387778	6.09524	5.06349	17.2413	26.7429
Lunzao 3	0.520408	0.215646	0.0419524	0.0268571	0.258571	0.13	0.0182381	0.0199048	0.77898	0.345646	0.0601905	0.0467619	6.7619	5.2381	17.5857	28.1571
Xingmai 6	0.435374	0.193878	0.0315714	0.0222381	0.209048	0.104762	0.0142857	0.0165714	0.644422	0.298639	0.0458571	0.0388095	6	4.7619	17.9952	25.181
04 Zhong 36	0.463265	0.177551	0.0349524	0.0227143	0.21381	0.0904762	0.0121905	0.0152381	0.677075	0.268027	0.0471429	0.0379524	5.14286	4.38095	18.1048	25.6048
Jinan 17	0.348299	0.15102	0.0246667	0.0171905	0.132857	0.109524	0.00890476	0.0155714	0.481156	0.260544	0.0335714	0.0327619	5.2381	5.52381	19.0381	25.9476
Shannongda 5-6-6	0.408163	0.137415	0.0296667	0.0179524	0.197143	0.108571	0.0132857	0.0177619	0.605306	0.245986	0.0429524	0.0357143	6.47619	5.19048	19.3905	31.4143
Shannong 33	0.521769	0.203401	0.0390952	0.0236667	0.268571	0.112381	0.0177143	0.0178571	0.79034	0.315782	0.0568095	0.0415238	6.52381	5	18.3905	26.9667
Baomai 3	0.482313	0.218367	0.0423333	0.0277143	0.214286	0.11381	0.0168095	0.0192381	0.696599	0.332177	0.0591429	0.0469524	6.90476	4.90476	16.9857	24.019
Yanmai 98	0.493197	0.170068	0.0399524	0.024381	0.221429	0.111429	0.0131429	0.0172381	0.714626	0.281497	0.0530952	0.041619	6.14286	4.7619	19.3524	25.6048
Shannong 17	0.420408	0.187075	0.026381	0.0250952	0.146667	0.116667	0.011381	0.0194762	0.567075	0.303741	0.0377619	0.0445714	5.09524	5.47619	19.0429	24.9286
Huaimei 29	0.404082	0.166667	0.0300952	0.022	0.190476	0.102381	0.0129048	0.0168571	0.594558	0.269048	0.043	0.0388571	5.28571	4.90476	18.6476	27.0905
Aikang 58	0.485488	0.159184	0.0348016	0.0202143	0.22	0.11	0.0153968	0.0170714	0.705488	0.269184	0.0501984	0.0372857	6.09524	NaN	19.0429	29.4103
Hanmai 13	0.52381	0.165986	0.0394286	0.0220952	0.26619	0.138095	0.019	0.0202857	0.79	0.304082	0.0584286	0.042381	6.66667	5.47619	20.2333	31.2857
Yanzhan 4110	0.434014	0.165306	0.0324762	0.0229524	0.179524	0.106667	0.0114286	0.0160476	0.613537	0.271973	0.0439048	0.039	5.66667	4.80952	20.1333	27.5667
Huaimei 17	0.444898	0.179592	0.0295238	0.0259048	0.222381	0.114762	0.0135238	0.019	0.667279	0.294354	0.0430476	0.0449048	5.66667	4.71429	20.3	30.519
Sheng 126	0.435374	0.164626	0.0315238	0.0220476	0.205714	0.117143	0.0141905	0.0172381	0.641088	0.281769	0.0457143	0.0392857	5.95238	5.19048	19.3143	27.1476
Fengdecun 1	0.462358	0.153741	0.0302143	0.0184286	0.195556	0.113333	0.0133571	0.0152857	0.657914	0.267075	0.0435714	0.0337143	5.61111	4.95238	19.3095	27.6214
Yumai 52	0.421769	0.157143	0.0234286	0.0199048	0.180476	0.115714	0.0125714	0.0172381	0.602245	0.272857	0.036	0.0371429	5.90476	5.38095	18.8389	27.6286
Lunxuan 061	0.409524	0.155782	0.0275714	0.0218571	0.185238	0.0933333	0.0125714	0.0148571	0.594762	0.249116	0.0401429	0.0367143	5.85714	5	19.019	25.1952
Yannong 19	0.397279	0.136735	0.0300476	0.0204286	0.174286	0.109286	0.0122857	0.0162143	0.571565	0.24602	0.0423333	0.0366429	6.14286	NaN	19.4786	25.5381
Shimai 22	0.408844	0.161224	0.0287619	0.0209524	0.138095	0.113333	0.00966667	0.0165238	0.546939	0.274558	0.0384286	0.0374762	5.47619	5.47619	20.4333	26.8
Yunong 9901	0.5	0.162585	0.0388571	0.023	0.204762	0.100952	0.0146667	0.0155238	0.704762	0.263537	0.0535238	0.0385238	4.95238	4.14286	18.6476	27.7571
Xiaoyan 597	0.504082	0.15102	0.0415238	0.0230476	0.25	0.104762	0.0183333	0.0180952	0.754082	0.255782	0.0598571	0.0411429	6.95238	4.95238	19.4143	29.5714
H6756	0.47415	0.140816	0.0358095	0.018	0.242381	0.0885714	0.017381	0.0139524	0.716531	0.229388	0.0531905	0.0319524	6.09524	4.66667	18.9817	28.4952
Yannong 21	0.393878	0.148299	0.0305714	0.0186667	0.176667	0.111429	0.0123333	0.015381	0.570544	0.259728	0.0429048	0.0340476	5.90476	4.7619	19.0857	26.7095
Jingdong 17	0.435374	0.193197	0.0335714	0.0250476	0.193333	0.13	0.0137143	0.0200476	0.628707	0.323197	0.0472857	0.0450952	6.09524	NaN	19.4905	27.1143
Zhengmai 101	0.379592	0.15034	0.0284762	0.0206667	0.174762	0.101905	0.0128095	0.0167143	0.554354	0.252245	0.0412857	0.037381	5.33333	5	19.3524	27.6333
Changwu 134	0.493878	0.170068	0.041	0.0246667	0.225714	0.109048	0.0165714	0.0162857	0.719592	0.279116	0.0575714	0.0409524	7.71429	5.04762	18.1	27.9
Nongda 3492	0.564286	0.246259	0.0508571	0.0330952	0.261429	0.111905	0.0192857	0.0182857	0.825714	0.358163	0.0701429	0.051381	7.71429	5.2381	17.8	27.8857
Shiluan 08-2	0.371429	0.12449	0.0293333	0.0178095	0.160476	0.0980952	0.0114286	0.0149048	0.531905	0.222585	0.0407619	0.0327143	5.33333	4.57143	18.3429	27.9762
Sanshumai	0.535374	0.160544	0.0420952	0.0222857	0.223333	0.100476	0.0169048	0.0170476	0.758707	0.26102	0.059	0.0393333	6.14286	5	19.0429	25.481
Guanmai 1	0.540646	0.180952	0.0352857	0.0228333	0.202143	0.125	0.013381	0.0182222	0.742789	0.305952	0.0486667	0.0410556	5.55556	4.99206	19.7246	25.9286
Tainong 9862	0.457823	0.166667	0.0362381	0.0207143	0.18381	0.0895238	0.0155238	0.016619	0.641633	0.25619	0.0517619	0.0373333	5.7619	4.38095	19.5619	27.7762
Zhongmai 875	0.491837	0.146939	0.0374762	0.0214286	0.220476	0.0957143	0.0161429	0.0167143	0.712313	0.242653	0.053619	0.0381429	6.42857	4.66667	19.481	25.7286
Zhongjian 49	0.57619	0.173469	0.0478571	0.0243333	0.237619	0.109048	0.0190476	0.0180476	0.81381	0.282517	0.0669048	0.042381	6.95238	4.61905	19.2762	29.7143
Linfeng 3	0.605442	0.153741	0.0511905	0.0230952	0.24	0.0909524	0.0185714	0.0151429	0.845442	0.244694	0.0697619	0.0382381	7.33333	4.95238	18.0238	27.9476
Heng 4399	0.361224	0.135374	0.0285714	0.0175238	0.181429	0.092381	0.013619	0.0155238	0.542653	0.227755	0.0421905	0.0330476	6.19048	4.90476	18.5238	29.2
Henong 826	0.380952	0.127891	0.029619	0.0188571	0.180952	0.105238	0.0142381	0.0176667	0.561905	0.233129	0.0438571	0.0365238	6	5.33333	19.1905	27.5048
Ligao 6	0.461224	0.177551	0.0339048	0.024	0.178095	0.102381	0.0135238	0.0165238	0.63932	0.279932	0.0474286	0.0405238	6.28571	4.85714	18.9571	26.1333
Xinmai 23	0.487075	0.17619	0.0399048	0.023381	0.209286	0.114286	0.0174762	0.0194286	0.738878	0.290476	0.057381	0.0428095	6.33333	5.04762	18.9143	29.019
Zhongyu 01089	0.42517	0.15102	0.0321429	0.0192857	0.241429	0.102857	0.0161905	0.0184286	0.666599	0.253878	0.0483333	0.0377143	6.61905	5.66667	19.9857	29.181
Kenong 3106	0.520408	0.179592	0.0379048	0.0227143	0.252381	0.11	0.0197143	0.018	0.772789	0.289592	0.057619	0.0407143	6.66667	5.2381	19.081	31.2905
Taishan 21	0.366327	0.144898	0.0264286	0.0179048	0.115714	0.0885714	0.00764286	0.0140952	0.482041	0.233469	0.0340714	0.032	5.09524	5	18.7476	22.7024
Nongda 211	0.421088	0.185034	0.0312381	0.024619	0.187619	0.108571	0.013	0.0165714	0.608707	0.293605	0.0442381	0.0411905	6.04762	4.52381	19.3571	26.2143
Henong 982	0.406122	0.134014	0.0260476	0.0180476	0.141905	0.0985714	0.0097619	0.0140952	0.548027	0.232585	0.0358095	0.0321429	4.80952	4.19048	19.1619	27.5143
Huaihe 0615	0.35034	0.159864	0.0261429	0.0211905	0.161429	0.114286	0.0121429	0.0180476	0.511769	0.27415	0.0382857	0.0392381	6.2381	5.47619	19.0762	27.5286
Handan 6172	0.423129	0.12585	0.0341429	0.0180476	0.142857	0.0809524	0.0144762	0.0137619	0.565986	0.206803	0.048619	0.0318095	6.38095	5.42857	18.5238	29.9095
Xinong 979	0.40068	0.144218	0.0280952	0.0204286	0.16619	0.109524	0.0114286	0.0167143	0.566871	0.253741	0.0395238	0.0371429	5.71429	5.09524	18.281	25.281
Bainong 160	0.309524	0.153061	0.0208571	0.0176667	0.144286	0.111429	0.00961905	0.0147619	0.45381	0.26449	0.0304762	0.0324286	5.7619	5.09524	19.2333	23.4571
Yimai 6	0.412925	0.172449	0.0296667	0.022746	0.19619	0.139683	0.0126667	0.0198254	0.609116	0.312132	0.0423333	0.0425714	5.90476	5.2381	18.9984	24.9857
Heng 6632	0.4661	0.206803	0.0321905	0.0250476	0.214127	0.136667	0.0152143	0.0202381	0.680227	0.343469	0.0474048	0.0452857	6.3254	5.42857	19.6762	26.7246
Jimai 21	0.34898	0.156463	0.0279524	0.0199524	0.154286	0.0947619	0.0104286	0.0137143	0.503265	0.251224	0.038381	0.0336667	5.04762	4.33333	19.0571	25.9571
Yong 4896	0.444898	0.178231	0.0310952	0.0245238	0.202381	0.123333	0.0129524	0.0188095	0.647279	0.301565	0.0440476	0.0433333	6.14286	5.38095	18.9429	25.5952
Demai 1201	0.44966	0.151701	0.0339524	0.0220476	0.210476	0.112857	0.0141905	0.0170476	0.660136	0.264558	0.0481429	0.0390952	6.09524	5	18.5952	26.4905
Jinmai 47	0.580272	0.204082	0.0480476	0.029	0.257143	0.103333	0.0185714	0.0181429	0.837415	0.307415	0.066619	0.0471429	7.71429	5.2381	17.4524	28.2048
Luohan 7	0.630612	0.17619	0.0474762	0.0259524	0.256667	0.0909524	0.019381	0.0162857	0.887279	0.267143	0.0668571	0.0422381	7.80952	4.85714	18.119	26.3952
Shiluan 02	0.382653	0.131973	0.0234921	0.0159048	0.163254	0.0890476	0.0111032	0.0124286	0.545907	0.22102	0.0345952	0.0283333	5.8254	4.7619	19.3429	24.8952
Fanmai 5	0.413605	0.17551	0.0324762	0.0227619	0.190476	0.0985714	0.0141905	0.0167619	0.604082	0.274082	0.0466667	0.0395238	5.95238	4.61905	19.5048	27.3476
Jimai 38	0.370748	0.14966	0.0262857	0.022	0.16619	0.122381	0.0112857	0.0207143	0.536939	0.272041	0.0375714	0.0427143	6.14286	5.33333	19.9	27.6286
Henong 7069	0.387075	0.158503	0.0282857	0.0205714	0.159048	0.0757143	0.0122857	0.0144286	0.546122	0.234218	0.0443571	0.035	5.7619	4.95238	18.0238	23.6429
Chang 6878	0.554422	0.185034	0.0407619	0.026	0.242857	0.11	0.0190476	0.0187143	0.797279	0.295034	0.0598095	0.0447143	7.14286	4.80952	18.9333	26.9619
Ke 16	0.477551	0.157143	0.033381	0.0217619	0.205238	0.114762	0.013381	0.0185714	0.682789	0.271905	0.0467619	0.0403333	5.33333	5	18.7762	27.019
Yunong 201	0.423129	0.156463	0.0328571	0.0219048	0.178571	0.0966667	0.0139048	0.0161429	0.601701	0.253129	0.0467619	0.0380476	5.47619	4.38095	17.6571	26.681
Yangao 21	0.665306	0.195918	0.0532857	0.025381	0.271429	0.129524	0.0175238	0.019381	0.936735	0.325442	0.0708095	0.0447619	6.57143	4.80952	18.6429	30.9476
Ruiquanmai 168	0.366667	0.140136	0.0249048	0.0168571	0.193333	0.10381	0.0109524	0.0159048	0.56	0.243946	0.0358571	0.0327619	5.19048	5.04762	19.4095	28.081
Tianhe 3	0.454649	0.153741	0.0299206	0.0200476	0.202381	0.103333	0.0141111	0.018619	0.657029	0.257075	0.0440317	0.0386667	5.76984	4.61905	18.8333	30.1913
Huaimei 30	0.519048	0.179592	0.039	0.0249524	0.209048	0.0995238	0.0150476	0.0175238	0.728095	0.279116	0.0540476	0.0424762	6.09524	4.71429	18.7143	24.6905
Shixin 733	0.411735	0.140136	0.0310476	0.0192381	0.210595	0.104286	0.0142619	0.0175714	0.62233	0.244422	0.0453095	0.0368095	6.27381	5.09524	18.6238	28.5405
Jingmai 989	0.393197	0.168707	0.0335238	0.0234762	0.194762	0.0904762	0.0120952	0.0172857	0.587959	0.259184	0.045619	0.0407619	5.52381	4.04762	19.4905	27.6667
Sheng 232	0.537415	0.151701	0.041381	0.0210476	0.241429	0.0947619	0.0149524	0.0151429	0.778844	0.246463	0.0563333	0.0361905	7.2381	4.90476	17.8143	26.0095
Jinan 8	0.456463	0.14966	0.033381	0.0195238	0.225238	0.104286	0.0151905	0.0155238	0.681701	0.253946	0.0485714	0.0350476	6.04762	4.80952	19.1143	28.8
Yuzhan 4	0.492517	0.170748	0.0331905	0.0233333	0.208095	0.124286	0.0150952	0.0180952	0.700612	0.295034	0.0482857	0.0414286	5.95238	5.04762	19.4619	27.819
Han 06-5170	0.512245	0.134694	0.0331429	0.0168571	0.22	0.0890476	0.0148571	0.0135238	0.732245	0.223741	0.048	0.030381	4.85714	4.47619	18.3429	33.1
Shannong 20-1	0.519388	0.159864	0.0357857	0.021619	0.199286	0.097619	0.0134286	0.015	0.718673	0.257483	0.0492143	0.036619	4.57143	4.66667	17.5524	26.3
Lumai 1	0.45034	0.146259	0.0342857	0.021619	0.197619	0.103333	0.015	0.016	0.647959	0.249592	0.0492857	0.037619	6.19048	4.80952	18.7143	27.6381
Henong 4198	0.441497	0.171429	0.0338571	0.0229048	0.21619	0.114286	0.0141905	0.017381	0.657687	0.285714	0.0480476	0.0402857	7.04762	5.57143	18.2571	27.3143
Zhongmai 349	0.464626	0.15034	0.0318095	0.0185238	0.179048	0.108571	0.0122381	0.0149048	0.643673	0.258912	0.0440476	0.0334286	5.57143	4.14286	19.0286	28.3333
Shengtian 69	0.297279	0.15034	0.020381	0.0181429	0.125714	0.0933333	0.00914286	0.0139048	0.422993	0.243673	0.0295238	0.0320476	4.28571	3.57143	18.8571	26.1857
Lumai 23	0.714966	0.182993	0.0599048	0.0242381	0.391429	0.12381	0.0288095	0.0198095	1.10639	0.306803	0.0887143	0.0440476	7.52381	4.80952	18.9571	25.9667
Wen 0418	0.430272	0.163946	0.0339603	0.023381	0.231905	0.115238	0.0147619	0.0197143	0.662177	0.279184	0.0487222	0.0430952	5.7619	5.33333	18.8905	28.3302
Lumai 16	0.436054	0.168707	0.0333333	0.0212857	0.188095	0.0961905	0.0135714	0.0155238	0.62415	0.264898	0.0469048	0.0368095	5.71429	4.90476	18.319	27.0286
Wunong 6	0.421769	0.158503	0.0329524	0.0212857	0.199524	0.108095	0.0137143	0.018	0.621293	0.266599	0.0466667	0.0392857	5.90476	5.14286	18.9429	26.4571
Taishan 5	0.411565	0.165986	0.0304286	0.0204286	0.180476	0.0947619	0.0120476	0.0169048	0.592041	0.260748	0.0424762	0.0373333	5.66667	5.00794	19.069	27.7857
Xiangmai 969	0.489116	0.186395	0.036619	0.0238571	0.200952	0.102857	0.0141429	0.0180476	0.690068	0.289252	0.0507619	0.0419048	6.14286	4.85714	18.8333	25.981
Baomaipin 8	0.52381	0.157143	0.0442857	0.021381	0.325238	0.116667	0.0221429	0.0199048	0.849048	0.27381	0.0664286	0.0412857	6.57143	5.14286	18.2238	27.9238
Jimai 2	0.414512	0.169388	0.0294683	0.0209048	0.185079	0.103333	0.0125635	0.0183333	0.599592	0.272721	0.0420317	0.0392381	5.69048	5.09524	18.4429	25.4444
Jimai 4	0.414286	0.130159	0.0287143	0.0163651	0.17381	0.0731746	0.0112857	0.0118413	0.588095	0.203333	0.04	0.0282063	5.42857	4.53968	18.0714	26.5333
Jinuo 200	0.448299	0.171429	0.0342381	0.0228095	0.169048	0.0933333	0.0121905	0.0166667	0.617347	0.264762	0.0464286	0.0394762	6.2381	4.80952	18.3619	24.4857
Henong 06	0.488776	0.15102	0.0321429	0.0200952	0.186429	0.0985714	0.0117857	0.014619	0.675204	0.249592	0.0439286	0.0347143	5.07143	4.57143	18.381	29.6286
Lian 0809	0.491156	0.155782	0.035	0.0210952	0.251905	0.111905	0.0165238	0.0170952	0.743061	0.267687	0.0515238	0.0381905	5.38095	4.85714	18.2524	30.119
Shannongda 3-2-1	0.495238	0.190476	0.038381	0.0240952	0.219048	0.11619	0.0161429	0.0197143	0.714286	0.306667	0.0545238	0.0438095	6.47619	5.28571	18.6524	26.6524
Luo 23	0.365986	0.161905	0.0274286	0.0195714	0.181429	0.0942857	0.013619	0.0151905	0.547415	0.25619	0.0410476	0.0347619	5.71429	4.47619	19.0048	26.9048
Luomai 8	0.422222	0.157823	0.0468095	0.0200635	0.198968	0.104444	0.0125476	0.0157698	0.62119	0.262268	0.0593571	0.0358333	5.10317	4.19841	20.373	26.569
Bao 6818	0.512245	0.210204	0.04	0.0242857	0.25619	0.11	0.0182857	0.0168571	0.768435	0.320204	0.0582857	0.0411429	6.42857	NaN	18.3143	27.0048
Jinhe 8431	0.442177	0.182721	0.0309524	0.0255048	0.210476	0.127333	0.0147619	0.0220762	0.652653	0.310054	0.0457143	0.047581	6.66667	5.74286	18.5695	28.7714
Xumai 33	0.508844	0.176871	0.0385238	0.0261905	0.24619	0.118095	0.015381	0.0207143	0.755034	0.294966	0.0539048	0.0469048	6.57143	5.19048	19.7429	27.6952
Shannong 21	0.416327	0.163265	0.0259048	0.0209286	0.188571	0.0971429	0.0130476	0.016	0.604898	0.260408	0.0389524	0.0369286	5.2381	NaN	18.2714	27.719
Qinnong 142	0.430612	0.144218	0.033619	0.0195238	0.195714	0.0985714	0.012619	0.0162857	0.626327	0.242789	0.0462381	0.0358095	6	5.09524	17.8571	24.1238
Jinmai 63	0.627211	0.206463	0.0514286	0.0280079	0.242857	0.101825	0.0186667	0.0185397	0.870068	0.308288	0.0700952	0.0465476	6.7619	4.85714	18.8167	27.4333
Ping'an 9	0.604082	0.216497	0.0434762	0.0253929	0.264286	0.132976	0.0162381	0.02	0.868367	0.349473	0.0597143	0.0453929	6.80952	5.36905	19.6476	28.6333
Wanmai 53	0.484354	0.163946	0.0317619	0.0228571	0.236667	0.101429	0.0160952	0.018381	0.72102	0.265374	0.0478571	0.0412381	5.85714	5.04762	18.8333	29.5381
Lunxuan 24	0.497279	0.15034	0.0378571	0.020619	0.204762	0.10619	0.012	0.0164762	0.702041	0.256531	0.0498571	0.0370952	6.52381	4.95238	19.4381	27.0857
Weilai 0818	0.39932	0.15102	0.0280952	0.0195238	0.187619	0.102857	0.0111429	0.0165238	0.586939	0.253878	0.0392381	0.0360476	5.28571	4.90476	19.0571	24.5095
Xuke 316	0.532653	0.176871	0.0398095	0.0229048	0.264762	0.115714	0.0178095	0.0180952	0.797415	0.292585	0.057619	0.041	6.80952	4.90476	18.3619	26.6714
Baomai 8	0.520408	0.183673	0.0383333	0.0250476	0.233333	0.106667	0.017381	0.0171905	0.753741	0.29034	0.0557143	0.0422381	5.47619	4.50794	18.7048	28.1619
Shaanmai 159	0.432653	0.168662	0.0323333	0.0197381	0.184286	0.0969365	0.0122857	0.0154381	0.616939	0.265599	0.044619	0.0351762	5.85714	5.16349	18.7608	28.5571
Mingtian 0402	0.454422	0.190249	0.035381	0.0255079	0.229524	0.113571	0.0152381	0.0192937	0.683946	0.303821	0.050619	0.0448016	6.33333	5.39683	19.7365	30.9429
Shixin 616	0.527891	0.145306	0.044619	0.0193524	0.261429	0.105524	0.0157143	0.0167524	0.78932	0.25083	0.0603333	0.0361048	7.42857	5.48571	19.1248	30.4095
Xinmai 19	0.385714	0.181633	0.0297143	0.0252381	0.180952	0.114286	0.0134762	0.0194762	0.566667	0.295918	0.0431905	0.0447143	5.42857	4.85714	19.619	28.7905
Xiaoyan 22	0.411565	0.165306	0.0340476	0.0211905	0.184762	0.0990476	0.0128095	0.0159048	0.596327	0.264354	0.0468571	0.0370952	6.14286	4.90476	18.419	26.281
Jund2016	0.604082	0.159637	0.039	0.022127	0.282857	0.111905	0.018381	0.0175159	0.886939	0.271542	0.057381	0.0396429	6.85714	4.98413	19.1413	30.9476
Xinong 889	0.408844	0.151701	0.0290952	0.0191905	0.169524	0.0980952	0.0107619	0.0158095	0.578367	0.249796	0.0398571	0.035	5.71429	4.85714	18.5476	23.6524
Zhongmai 175	0.440136	0.216327	0.0342381	0.0294286	0.17619	0.113333	0.0132381	0.0182381	0.616327	0.32966	0.0474762	0.0476667	6.14286	4.90476	19.6333	26.0524
Tanmai 98	0.477551	0.172109	0.032619	0.0229048	0.217619	0.112857	0.0155714	0.0167619	0.69517	0.284966	0.0481905	0.0396667	6.28571	5.2381	19.0571	26.6048
Guomai 301	0.603401	0.174036	0.0464762	0.0240556	0.317143	0.129524	0.022619	0.0201111	0.920544	0.30356	0.0690952	0.0441667	6.28571	4.7619	19.8357	30.7667
Luomai 24	0.354422	0.156463	0.0254286	0.0215238	0.20381	0.120952	0.0131905	0.019381	0.558231	0.277415	0.038619	0.0409048	5.90476	5.14286	18.1857	25.7714
Linzi 217	0.444218	0.195238	0.0315714	0.0257619	0.186667	0.105238	0.0124286	0.0174286	0.630884	0.300476	0.044	0.0431905	5.8254	4.66667	18.8619	26.681
Wan 38	0.451701	0.165306	0.0361429	0.0204286	0.2	0.102857	0.0139048	0.0162857	0.651701	0.268163	0.0518571	0.0367143	4.66667	4.42857	18.4524	28.2905
Shiyou 17	0.329932	0.179592	0.0220952	0.0202381	0.129048	0.0995238	0.00933333	0.0145238	0.45898	0.279116	0.0314286	0.0347619	5.85714	4.7619	17.3381	23.5762
Yunhan 20410	0.557143	0.229252	0.0477143	0.030619	0.238571	0.110476	0.0156667	0.0173333	0.795714	0.339728	0.063381	0.0479524	7.2381	5.14286	18.3143	26.9476
Junda 129	0.461905	0.172789	0.0385238	0.0267143	0.21381	0.110476	0.0145238	0.0181429	0.675714	0.283265	0.0530476	0.0448571	6.2381	4.85714	19.1952	26.0143
Gaoyou 9908	0.327211	0.154422	0.0239048	0.019	0.139524	0.104286	0.0092381	0.0154762	0.466735	0.258707	0.0331429	0.0344762	4.85714	5.28571	19.0952	25.019
Jinmai 70	0.546939	0.20068	0.0472381	0.028619	0.224762	0.100952	0.016381	0.0174762	0.771701	0.301633	0.063619	0.0460952	5.09524	4.37302	17.7286	23.3286
Huaimei 33	0.480272	0.154422	0.0369524	0.0184286	0.20381	0.10381	0.0121429	0.0160476	0.684082	0.258231	0.0490952	0.0344762	6.47619	4.95238	18.2333	25.0286
Le 639	0.504762	0.17551	0.0431905	0.0239524	0.210476	0.0933333	0.015381	0.0159524	0.715238	0.268844	0.0585714	0.0399048	6.52381	4.90476	17.1238	26.1
Xinmai 3	0.508844	0.189796	0.0403571	0.0262381	0.18873	0.118571	0.0144444	0.0189286	0.697574	0.308367	0.0548016	0.0451667	6.10317	5.47619	18.781	28.2214
Shi05-7388	0.429252	0.189116	0.0305714	0.0227619	0.194762	0.138095	0.012	0.0184762	0.624014	0.327211	0.0425714	0.0412381	7.71429	5.90476	19.5952	26.0048
Chang 4738	0.529932	0.197959	0.038381	0.0254762	0.22619	0.136667	0.0165714	0.0206667	0.756122	0.334626	0.0549524	0.0461429	7.19048	5.80952	18.4619	26.019
Cangmai 6005	0.459184	0.212245	0.0357143	0.0254286	0.189048	0.11619	0.0130952	0.0170476	0.648231	0.328435	0.0488095	0.0424762	6.04762	5.2381	19.4857	25.8619
Huapei 1	0.513946	0.162018	0.034619	0.0195873	0.235635	0.112778	0.0156111	0.0165079	0.74958	0.274796	0.0502302	0.0360952	5.73016	5.19048	19.2627	30.8976
Zhou Mai 28	0.438776	0.178231	0.0290952	0.0199524	0.200952	0.110476	0.0118571	0.0165714	0.639728	0.288707	0.0409524	0.0365238	5.38095	5.19048	18.9762	25.6381
Heng 05-4444	0.44898	0.163265	0.0319524	0.0200952	0.222381	0.114762	0.0142381	0.0167619	0.671361	0.278027	0.0461905	0.0368571	5.38095	4.80952	18.7238	26.3381
Keyu 16	0.345578	0.151701	0.0259524	0.0205714	0.172381	0.122381	0.0123333	0.0172857	0.517959	0.274082	0.0382857	0.0378571	5.66667	5.19048	18.5714	25.281
Jimai 19	0.395918	0.187755	0.0291429	0.0221429	0.16	0.110952	0.0104286	0.0160952	0.555918	0.298707	0.0395714	0.0382381	5.04762	4.38095	19.2048	23.8905
Shunmai 1718	0.738095	0.245578	0.066381	0.0339524	0.335238	0.13	0.0233333	0.0191429	1.07333	0.375578	0.0897143	0.0530952	7.71429	5.09524	18.2238	25.6762
Tianmin 198	0.461905	0.196599	0.0368095	0.0243333	0.197143	0.130476	0.0132381	0.0200476	0.659048	0.327075	0.0500476	0.044381	5.95238	5	19.6619	30.3524
Yujiao 5	0.447619	0.172109	0.0329524	0.0212381	0.205238	0.114762	0.0127143	0.0164286	0.652857	0.286871	0.0456667	0.0376667	6.04762	4.66667	19.3	26.3476
Lian 0756	0.553741	0.197279	0.0371905	0.0253333	0.253333	0.12	0.0150952	0.0181905	0.807075	0.317279	0.0522857	0.0435238	6.2381	5.33333	19.0524	28.9905
Xinmai 18	0.385714	0.173469	0.0272857	0.0211905	0.169048	0.111429	0.0100952	0.016	0.554762	0.284898	0.037381	0.0371905	5.42857	4.85714	18.7476	25.5714
Xinong 1376	0.446939	0.187755	0.0327302	0.0264762	0.221825	0.105238	0.0141349	0.0171905	0.668764	0.292993	0.0468651	0.0436667	5.50794	4.52381	18.6048	25.7389
Yannong 999	0.339456	0.180385	0.0217143	0.0196111	0.122857	0.10127	0.0072381	0.0145476	0.462313	0.281655	0.0289524	0.0341587	5.04762	4.95238	18.7937	22.0667
Ping'an 7	0.441497	0.178912	0.0317143	0.0218571	0.184762	0.1	0.0121905	0.0149048	0.626259	0.278912	0.0439048	0.0367619	6.14286	5.09524	18.8857	27.8857
Henong 06 (159)	0.459864	0.157823	0.0354762	0.0204762	0.249048	0.107143	0.016	0.0173333	0.708912	0.264966	0.0514762	0.0378095	6.33333	5.09524	18.2	28.5238
Hanmai 9	0.553061	0.194558	0.0452381	0.0273333	0.25	0.111905	0.0181905	0.0175238	0.803061	0.306463	0.0634286	0.0448571	6.85714	5.04762	18.5476	25.2238
Heng 7228	0.607483	0.165306	0.0479524	0.0210952	0.292381	0.113333	0.0207619	0.0167619	0.899864	0.278639	0.0687143	0.0378571	7.52381	5.09524	18.1952	29.4381
Jinmai 24	0.444218	0.176871	0.035	0.0231905	0.224286	0.0961905	0.0157619	0.0158571	0.668503	0.273061	0.0507619	0.0390476	6.38095	4.2381	18.6333	25.7429
Jimai 22	0.440816	0.213605	0.0333333	0.026	0.19381	0.12	0.0133333	0.0180476	0.634626	0.333605	0.0466667	0.0440476	5.52381	5.19048	19.2714	27.6905
Nongda 399	0.520408	0.168027	0.0401905	0.0224286	0.284762	0.115238	0.0180476	0.019	0.80517	0.283265	0.0582381	0.0414286	6.52381	5.28571	18.8476	31.9143
