# Supplementary material for: Genome-Wide Association Mapping of Seedling Biomass and Root Traits Under Different Water Conditions in Wheat
Source: Front Genet. 2021 Apr 12;12:663557. doi: 10.3389/fgene.2021.663557 (PMC8072265; doi:10.3389/fgene.2021.663557)
Supplement: Supplementary file 3 [file Table_3.xlsx]

## Sheet: Sheet1
Table S3: The 442 genes inside the 4 Mb region on each side on 11 SNPs stable among chromosomes in two environments.
Gene	Location	Description	Oryza sativa	Arabidopsis thaliana
TraesCS1B02G305700	chr1B:529207955-529212220(-)	NA	NA	NA
TraesCS1B02G305800	chr1B:529287928-529296052(+)	Protein G1-like8 [UniProtKB/Swiss-Prot: A2Y5N0]	Os05g0472000	AT1G07090
TraesCS1B02G305900	chr1B:529391986-529397029(-)	Probable methyltransferase PMT23 [UniProtKB/Swiss-Prot: Q9SIZ3]	Os05g0472200	AT2G40280
TraesCS1B02G306000	chr1B:529438855-529441374(-)	NA	NA	NA
TraesCS1B02G306100	chr1B:529502001-529508589(-)	Ribonuclease P protein subunit p29 [UniProtKB/Swiss-Prot: Q2KIB9]	Os05g0472300	NA
TraesCS1B02G306300	chr1B:529574800-529575849(-)	NA	Os05g0472300	NA
TraesCS1B02G306400	chr1B:529704689-529706683(+)	Zinc transporter 5 [UniProtKB/Swiss-Prot: Q6L8G0]	Os05g0472700	NA
TraesCS1B02G306500	chr1B:529708048-529709990(+)	Zinc transporter 5 [UniProtKB/Swiss-Prot: Q6L8G0]	Os05g0472700	NA
TraesCS1B02G306600	chr1B:529932868-529933929(+)	BTB/POZ and MATH domain-containing protein 1 [UniProtKB/Swiss-Prot: Q8L765]	Os05g0398100	NA
TraesCS1B02G306700	chr1B:529948906-529949965(+)	BTB/POZ and MATH domain-containing protein 3 [UniProtKB/Swiss-Prot: O22286]	Os05g0398100	NA
TraesCS1B02G306800	chr1B:529998098-529998682(-)	Abscisic acid receptor PYL5 [UniProtKB/Swiss-Prot: Q9FLB1]	Os05g0473000	AT5G05440
TraesCS1B02G306900	chr1B:529998432-529998758(+)	NA	Os05g0473101	NA
TraesCS1B02G307000	chr1B:530045461-530048165(+)	Dehydration-responsive element-binding protein 2A [UniProtKB/Swiss-Prot: A2WL19]	Os05g0497200	AT5G05410
TraesCS1B02G307100	chr1B:530050406-530053193(+)	Cation/H(+) antiporter 15 [UniProtKB/Swiss-Prot:Q9SIT5]	Os05g0473401	AT5G01690
TraesCS1B02G307200	chr1B:530060359-530063307(-)	Exocyst complex component EXO70B1 [UniProtKB/Swiss-Prot: Q9FGH9]	Os05g0473500	AT1G07000
TraesCS1B02G307400	chr1B:530463326-530464596(+)	PRA1 family protein B4 [UniProtKB/Swiss-Prot: O80915]	Os05g0474400	AT5G05380
TraesCS1B02G307500	chr1B:530466661-530473245(+)	Sorting nexin 2B [UniProtKB/Swiss-Prot:B9DFS6]	Os05g0474500	AT5G07120
TraesCS1B02G307600	chr1B:530473830-530478861(+)	Protein RETICULATA-RELATED 5, chloroplastic [UniProtKB/Swiss-Prot: Q9SIY5]	Os05g0474600	AT2G40400
TraesCS1B02G307700	chr1B:530479752-530482170(+)	Aldose reductase [UniProtKB/Swiss-Prot:P23901]	Os05g0456300	AT5G01670
TraesCS1B02G307800	chr1B:530610169-530611067(+)	NA	Os05g0474700	AT2G30230
TraesCS1B02G307900	chr1B:530657500-530660427(-)	NA	NA	NA
TraesCS1B02G308000	chr1B:530665886-530669017(-)	NA	NA	NA
TraesCS1B02G308100	chr1B:530760849-530764279(-)	NA	Os05g0498800	NA
TraesCS1B02G308200	chr1B:530778348-530781185(-)	WRKY transcription factor WRKY24 [UniProtKB/Swiss-Prot: Q6B6R4]	Os05g0474800	AT5G01900
TraesCS1B02G308300	chr1B:530959214-530960902(-)	NA	Os05g0474900	AT5G05350
TraesCS1B02G308400	chr1B:531004951-531012830(-)	NA	NA	NA
TraesCS1B02G308500	chr1B:531165854-531167187(+)	Protein MAINTENANCE OF PSII UNDER HIGH LIGHT 1 [UniProtKB/Swiss-Prot: Q9FL44]	NA	AT5G07020
TraesCS1B02G308600	chr1B:531198851-531202975(+)	TOM1-like protein 6 [UniProtKB/Swiss-Prot: O80910]	Os05g0475300	AT5G01760
TraesCS1B02G308700	chr1B:531203778-531206255(-)	Putative pentatricopeptide repeat-containing protein At5g13230, mitochondrial [UniProtKB/Swiss-Prot: Q9LYV3]	Os05g0409800	AT3G08820
TraesCS1B02G308800	chr1B:531206366-531209686(+)	B3 domain-containing protein LOC_Os12g40080 [UniProtKB/Swiss-Prot: Q2QMT6]	NA	NA
TraesCS1B02G308900	chr1B:531211358-531215159(-)	Alanine--glyoxylate aminotransferase 2 homolog 3, mitochondrial [UniProtKB/Swiss-Prot: Q9SR86]	Os05g0475400	AT3G08860
TraesCS1B02G309000	chr1B:531535100-531537239(+)	Protein NUCLEAR FUSION DEFECTIVE 4 [UniProtKB/Swiss-Prot: F4I9E1]	Os05g0475700	AT2G30300
TraesCS1B02G309100	chr1B:532065076-532066245(-)	NA	Os05g0476000	AT2G40475
TraesCS1B02G309200	chr1B:532160695-532164042(+)	WEB family protein At2g38370 [UniProtKB/Swiss-Prot: F4ISY0]	Os05g0476100	AT2G38370
TraesCS1B02G309300	chr1B:532164949-532170799(+)	DNA replication licensing factor MCM3 homolog 1 [UniProtKB/Swiss-Prot: Q43704]	Os05g0476200	AT5G46280
TraesCS1B02G309400	chr1B:532172311-532174949(-)	CBL-interacting protein kinase 28 [UniProtKB/Swiss-Prot: A3B529]	Os05g0476466	AT5G01810
TraesCS1B02G309500	chr1B:532235626-532235847(+)	E3 ubiquitin-protein ligase RDUF2 [UniProtKB/Swiss-Prot: Q940T5]	NA	NA
TraesCS1B02G309600	chr1B:532373457-532375409(-)	EPIDERMAL PATTERNING FACTOR-like protein 6 [UniProtKB/Swiss-Prot: Q1PEY6]	Os05g0476400	AT2G30370
TraesCS1B02G309700	chr1B:532398799-532399119(-)	NA	NA	NA
TraesCS1B02G309800	chr1B:532402832-532405251(-)	L-type lectin-domain containing receptor kinase S.6 [UniProtKB/Swiss-Prot: Q9FHX3]	Os05g0550700	AT5G05160
TraesCS1B02G310000	chr1B:532684987-532685343(+)	NA	NA	NA
TraesCS1B02G310100	chr1B:532693194-532695599(+)	U-box domain-containing protein 16 [UniProtKB/Swiss-Prot: Q9LZW3]	Os05g0476700	AT5G01830
TraesCS1B02G310200	chr1B:533088759-533089832(+)	Transcription repressor OFP4 [UniProtKB/Swiss-Prot: F4HNU8]	Os05g0477200	AT5G01840
TraesCS1B02G310300	chr1B:533323193-533324992(-)	Expansin-A4 [UniProtKB/Swiss-Prot: Q0DHB7]	Os05g0477600	AT5G05290
TraesCS1B02G310400	chr1B:533406182-533406580(+)	Non-specific lipid-transfer protein A [UniProtKB/Swiss-Prot: Q42641]	Os05g0477900	AT5G01870
TraesCS1B02G310500	chr1B:533747852-533748439(+)	RING-H2 finger protein ATL72 [UniProtKB/Swiss-Prot: Q9SG96]	Os05g0478000	AT5G05280
TraesCS1B02G310600	chr1B:533812578-533812896(+)	NA	NA	NA
TraesCS1B02G310700	chr1B:533815221-533816991(+)	RING-H2 finger protein ATL72 [UniProtKB/Swiss-Prot: Q9SG96]	Os05g0478000	AT5G05280
TraesCS1B02G310800	chr1B:533861460-533864680(+)	NA	Os05g0478200	NA
TraesCS1B02G310900	chr1B:533952299-533956538(-)	WRKY transcription factor 55 [UniProtKB/Swiss-Prot: Q9SHB5]	Os05g0478700	AT5G01900
TraesCS1B02G311000	chr1B:534171197-534173981(-)	WRKY transcription factor 55 [UniProtKB/Swiss-Prot: Q9SHB5]	Os05g0478700	AT5G01900
TraesCS1B02G311100	chr1B:534660054-534662334(-)	NA	Os05g0479900	AT5G05190
TraesCS1B02G311200	chr1B:534662808-534666470(+)	Serine/threonine-protein kinase STN8, chloroplastic [UniProtKB/Swiss-Prot: Q9LZV4]	Os05g0480000	AT5G01920
TraesCS1B02G311300	chr1B:534665525-534668435(-)	Thioredoxin H5 [UniProtKB/Swiss-Prot: Q75GM1]	Os05g0480200	AT3G08710
TraesCS1B02G311400	chr1B:534669202-534672727(-)	Ubiquitin-conjugating enzyme E2-17 kDa [UniProtKB/Swiss-Prot: P35135]	Os01g0819400	AT3G08690
TraesCS1B02G311500	chr1B:534836883-534837483(+)	NA	NA	NA
TraesCS1B02G311600	chr1B:535011723-535012277(+)	NA	NA	NA
TraesCS1B02G311700	chr1B:535143045-535148104(-)	Probable inactive receptor kinase At3g08680 [UniProtKB/Swiss-Prot: Q9C9Y8]	Os05g0480400	AT5G05160
TraesCS1B02G311800	chr1B:535383871-535389858(-)	Probable inactive receptor kinase At5g58300 [UniProtKB/Swiss-Prot: Q9LVM0]	Os05g0480400	AT5G05160
TraesCS1B02G312000	chr1B:535689732-535691231(+)	V-type proton ATPase subunit E [UniProtKB/Swiss-Prot: Q9MB46]	Os05g0480700	AT3G08560
TraesCS1B02G312100	chr1B:535797730-535799496(-)	UDP-glucose:2-hydroxyflavanone C-glucosyltransferase [UniProtKB/Swiss-Prot:C3W7B0]	Os05g0527600	NA
TraesCS1B02G312200	chr1B:535908201-535915076(-)	UDP-glucose:2-hydroxyflavanone C-glucosyltransferase [UniProtKB/Swiss-Prot:C3W7B0]	Os05g0527600	NA
TraesCS1B02G312300	chr1B:535917838-535918299(-)	NA	NA	NA
TraesCS1B02G312400	chr1B:535938476-535940246(-)	UDP-glucose:2-hydroxyflavanone C-glucosyltransferase [UniProtKB/Swiss-Prot:C3W7B0]	Os05g0527600	NA
TraesCS1B02G312500	chr1B:536121281-536122957(-)	UDP-glucose:2-hydroxyflavanone C-glucosyltransferase [UniProtKB/Swiss-Prot:C3W7B0]	Os05g0527600	NA
TraesCS1B02G312600	chr1B:536571073-536572902(-)	NA	NA	NA
TraesCS1B02G312700	chr1B:536601760-536605386(+)	Serotonin N-acetyltransferase 1, chloroplastic [UniProtKB/Swiss-Prot: A2Y5T7]	Os05g0481000	AT1G32070
TraesCS1B02G312800	chr1B:536653652-536665289(+)	Probable LRR receptor-like serine/threonine-protein kinase At1g06840 [UniProtKB/Swiss-Prot:C0LGD7]	Os05g0481100	AT5G01950
TraesCS1B02G312900	chr1B:536664808-536667856(-)	B3 domain-containing protein Os05g0481400 [UniProtKB/Swiss-Prot: Q5KQI4]	Os05g0481400	AT5G58280
TraesCS1B02G313100	chr1B:536705935-536709718(-)	KH domain-containing protein SPIN1 [UniProtKB/Swiss-Prot: Q75GR5]	Os05g0481500	AT3G08620
TraesCS1B02G313200	chr1B:536770542-536773153(+)	NADH dehydrogenase [ubiquinone] 1 alpha subcomplex subunit 1 [UniProtKB/Swiss-Prot: Q9C9Z5]	Os05g0481600	AT3G08610
TraesCS1B02G313300	chr1B:536773692-536776052(-)	NA	Os05g0481700	AT5G01970
TraesCS2B02G310800	chr2B:444497442-444501155(+)	NA	Os04g0411800	AT2G36290
TraesCS2B02G310900	chr2B:444541562-444546858(+)	Cell division protein FtsZ homolog 2-1, chloroplastic [UniProtKB/Swiss-Prot: O82533]	Os03g0646100	AT2G36250
TraesCS2B02G311000	chr2B:444844586-444845672(+)	Protein BIC1 [UniProtKB/Swiss-Prot: Q9LXJ1]	Os04g0412100	AT3G52740
TraesCS2B02G311100	chr2B:445170571-445173098(+)	Ferredoxin-3, chloroplastic [UniProtKB/Swiss-Prot: P27788]	Os04g0412200	AT2G27510
TraesCS2B02G311200	chr2B:445174365-445178231(+)	Glucan endo-1,3-beta-glucosidase 14 [UniProtKB/Swiss-Prot: Q9ZQG9]	Os04g0412300	AT2G27500
TraesCS2B02G311300	chr2B:445250510-445252545(+)	Alpha carbonic anhydrase 1, chloroplastic [UniProtKB/Swiss-Prot: O04846]	Os04g0412500	AT3G52720
TraesCS2B02G311400	chr2B:445489866-445490848(+)	NA	Os04g0412700	NA
TraesCS2B02G311500	chr2B:445496659-445498281(+)	Uncharacterized protein At3g28850 [UniProtKB/Swiss-Prot: Q9LH89]	Os04g0412800	AT5G03870
TraesCS2B02G311600	chr2B:445677699-445686609(+)	Protein transport protein Sec24B [UniProtKB/Swiss-Prot: O95487]	Os04g0412900	AT2G27460
TraesCS2B02G311700	chr2B:445687250-445691276(-)	ABC transporter B family member 29, chloroplastic [UniProtKB/Swiss-Prot: Q9LZB8]	Os04g0413000	AT5G03910
TraesCS2B02G311800	chr2B:445694516-445695040(-)	NA	Os04g0413100	AT5G22390
TraesCS2B02G311900	chr2B:446080168-446084251(+)	Beta-fructofuranosidase, insoluble isoenzyme 2 [UniProtKB/Swiss-Prot: Q01IS7]	Os04g0413500	AT2G36190
TraesCS2B02G312000	chr2B:446114600-446117745(-)	40S ribosomal protein S14 [UniProtKB/Swiss-Prot: P19951]	Os04g0413600	AT2G36160
TraesCS2B02G312100	chr2B:447361646-447368992(-)	Mitochondrial fission protein ELM1 [UniProtKB/Swiss-Prot: Q93YN4]	Os04g0414000	AT5G22350
TraesCS2B02G312200	chr2B:447488488-447491246(-)	NA	Os04g0413900	NA
TraesCS2B02G312300	chr2B:447740481-447746471(+)	OVARIAN TUMOR DOMAIN-containing deubiquitinating enzyme 6 [UniProtKB/Swiss-Prot: Q9XIP2]	Os04g0414100	AT2G27350
TraesCS2B02G312400	chr2B:447819108-447821655(+)	60S ribosomal protein L5-1 [UniProtKB/Swiss-Prot: Q0JGY1]	Os01g0896800	AT3G25520
TraesCS2B02G312500	chr2B:447822198-447824572(+)	Small RNA-binding protein 11, chloroplastic [UniProtKB/Swiss-Prot: Q9FFZ6]	Os04g0414300	AT2G27330
TraesCS2B02G312600	chr2B:448080147-448080868(+)	Photosystem I subunit O [UniProtKB/Swiss-Prot: Q949Q5]	Os04g0414700	AT1G08380
TraesCS2B02G312700	chr2B:448112906-448117416(+)	Putative pentatricopeptide repeat-containing protein At5g37570 [UniProtKB/Swiss-Prot: Q9FHR3]	Os04g0414800	AT2G36240
TraesCS2B02G312800	chr2B:448251427-448252385(+)	Protein GL2-INTERACTING REPRESSOR 1 [UniProtKB/Swiss-Prot: Q9FNI1]	Os04g0415000	AT3G52561
TraesCS2B02G312900	chr2B:448323465-448324777(+)	Transcription repressor OFP13 [UniProtKB/Swiss-Prot: Q9FMC8]	Os04g0415100	AT2G36050
TraesCS2B02G313000	chr2B:448477384-448479011(+)	HVA22-like protein i [UniProtKB/Swiss-Prot: Q8LE10]	Os04g0415200	AT2G36020
TraesCS2B02G313100	chr2B:448578834-448579337(-)	NA	NA	NA
TraesCS2B02G313200	chr2B:448694724-448695593(+)	Copper transporter 6 [UniProtKB/Swiss-Prot: Q7XTF8]	Os04g0415600	NA
TraesCS2B02G313300	chr2B:448778246-448778626(+)	NA	Os04g0415800	AT3G53980
TraesCS2B02G313400	chr2B:448870450-448870812(+)	NA	Os04g0415800	NA
TraesCS2B02G313500	chr2B:448872985-448874201(+)	Protein FAM210B, mitochondrial [UniProtKB/Swiss-Prot: Q96KR6]	Os04g0416000	AT2G27290
TraesCS2B02G313600	chr2B:448874204-448879066(-)	Transcription factor E2FA [UniProtKB/Swiss-Prot: Q9FNY0]	Os04g0416100	AT2G36010
TraesCS2B02G313700	chr2B:448904726-448907854(+)	2-Cys peroxiredoxin BAS1, chloroplastic (Fragment) [UniProtKB/Swiss-Prot: Q96468]	Os02g0537700	AT3G11630
TraesCS2B02G313800	chr2B:448916222-448919650(+)	Protein SMAX1-LIKE 3 [UniProtKB/Swiss-Prot: Q9SVD0]	Os04g0416500	AT3G52490
TraesCS2B02G313900	chr2B:449119622-449121173(-)	NDR1/HIN1-like protein 12 [UniProtKB/Swiss-Prot: Q9SJ54]	Os04g0416700	AT2G35960
TraesCS2B02G314000	chr2B:449164529-449170599(+)	Digalactosyldiacylglycerol synthase 1, chloroplastic [UniProtKB/Swiss-Prot: Q6DW74]	Os04g0416900	AT3G11670
TraesCS2B02G314100	chr2B:449169928-449172935(-)	Aluminum-activated malate transporter 1 [UniProtKB/Swiss-Prot: Q76LB1]	Os04g0417000	AT2G27240
TraesCS2B02G314200	chr2B:449202400-449202846(-)	Ribosomal protein S7, mitochondrial [UniProtKB/Swiss-Prot: Q01902]	BAC19857	ATMG01270
TraesCS2B02G314300	chr2B:449209697-449209969(+)	NADH-ubiquinone oxidoreductase chain 4L [UniProtKB/Swiss-Prot: Q04614]	BAC19888	ATMG00650
TraesCS2B02G314400	chr2B:449213039-449213509(-)	30S ribosomal protein S7, chloroplastic [UniProtKB/Swiss-Prot: A1E9W9]	CAA33919	ATCG01240
TraesCS2B02G314500	chr2B:449514513-449516132(-)	E3 ubiquitin-protein ligase PUB22 [UniProtKB/Swiss-Prot: Q9SVC6]	Os02g0539200	AT2G35930
TraesCS2B02G314600	chr2B:449669810-449671227(+)	Protein MKS1 [UniProtKB/Swiss-Prot: Q8LGD5]	Os04g0417600	NA
TraesCS2B02G314700	chr2B:449839201-449843138(-)	WD repeat-containing protein 44 [UniProtKB/Swiss-Prot: Q9XSC3]	Os04g0417800	NA
TraesCS2B02G314800	chr2B:449935773-449938035(-)	NA	NA	NA
TraesCS2B02G314900	chr2B:450181241-450184576(+)	Succinate dehydrogenase subunit 5, mitochondrial [UniProtKB/Swiss-Prot: Q0JDA2]	Os04g0418000	AT1G47420
TraesCS2B02G315000	chr2B:450257963-450258229(-)	NA	Os04g0418100	NA
TraesCS2B02G315100	chr2B:450369513-450370838(+)	U-box domain-containing protein 27 [UniProtKB/Swiss-Prot: Q9FLF4]	Os04g0418500	AT2G35930
TraesCS2B02G315300	chr2B:450757804-450760296(+)	Serine decarboxylase 1 [UniProtKB/Swiss-Prot: Q6ESZ9]	Os02g0541325	AT1G43710
TraesCS2B02G315400	chr2B:450764928-450765557(+)	RING-H2 finger protein ATL78 [UniProtKB/Swiss-Prot: Q6NQG7]	Os04g0419550	NA
TraesCS2B02G315500	chr2B:451117905-451118737(+)	Histone H3.2 [UniProtKB/Swiss-Prot: P68428]	Os04g0419600	AT5G10400
TraesCS2B02G315600	chr2B:451121863-451129498(-)	Cytosolic sulfotransferase 15 [UniProtKB/Swiss-Prot: Q8L5A7]	NA	NA
TraesCS2B02G315700	chr2B:451125053-451127740(+)	G-type lectin S-receptor-like serine/threonine-protein kinase At2g19130 [UniProtKB/Swiss-Prot: O64477]	Os04g0420600	NA
TraesCS2B02G315800	chr2B:451265439-451269936(+)	NA	NA	NA
TraesCS2B02G315900	chr2B:451413803-451416519(+)	G-type lectin S-receptor-like serine/threonine-protein kinase At2g19130 [UniProtKB/Swiss-Prot: O64477]	Os04g0419700	NA
TraesCS2B02G316000	chr2B:451450097-451452508(+)	G-type lectin S-receptor-like serine/threonine-protein kinase At2g19130 [UniProtKB/Swiss-Prot: O64477]	Os04g0420300	NA
TraesCS2B02G316100	chr2B:451454030-451457012(+)	G-type lectin S-receptor-like serine/threonine-protein kinase At2g19130 [UniProtKB/Swiss-Prot: O64477]	Os04g0420600	NA
TraesCS2B02G316200	chr2B:451459670-451459993(-)	50S ribosomal protein L20, chloroplastic [UniProtKB/Swiss-Prot: Q95H54]	CAA33971	ATCG00660
TraesCS2B02G316300	chr2B:451517496-451527732(-)	Ubiquitin carboxyl-terminal hydrolase MINDY-3 [UniProtKB/Swiss-Prot: Q0IIH8]	Os04g0421800	AT1G43690
TraesCS2B02G316400	chr2B:451817074-451833020(+)	Exocyst complex component SEC5B [UniProtKB/Swiss-Prot: F4HWE6]	Os04g0421900	AT1G76850
TraesCS2B02G316500	chr2B:451833336-451836114(+)	Fibrillin protein 5 homologs [UniProtKB/Swiss-Prot: Q0JD85]	Os04g0422000	NA
TraesCS2B02G316600	chr2B:451890204-451892072(+)	WAT1-related protein At1g25270 [UniProtKB/Swiss-Prot: Q4PT23]	Os04g0422600	AT1G43650
TraesCS2B02G316700	chr2B:451958965-451959690(-)	Chemocyanin [UniProtKB/Swiss-Prot: P60496]	Os04g0422200	NA
TraesCS2B02G316800	chr2B:452186408-452188719(-)	Cysteine synthase [UniProtKB/Swiss-Prot: Q9XEA8]	Os03g0747800	AT3G22460
TraesCS2B02G316900	chr2B:452395605-452396782(-)	NA	Os04g0422700	NA
TraesCS2B02G420200	chr2B:602076203-602076751(-)	NA	NA	NA
TraesCS2B02G420300	chr2B:602213928-602214287(-)	NA	NA	NA
TraesCS2B02G420400	chr2B:602762399-602764394(+)	Dof zinc finger protein 1 [UniProtKB/Swiss-Prot: Q9SXG8]	Os04g0567800	NA
TraesCS2B02G420500	chr2B:602993671-602998933(-)	Uncharacterized protein C119.09c [UniProtKB/Swiss-Prot: O42901]	Os04g0567700	AT5G42000
TraesCS2B02G420600	chr2B:603426096-603428091(+)	Aluminum-activated malate transporter 10 [UniProtKB/Swiss-Prot: O23086]	Os04g0567200	NA
TraesCS2B02G420700	chr2B:603662501-603663088(+)	Mitochondrial import inner membrane translocase subunit TIM23-1 [UniProtKB/Swiss-Prot: Q9LNQ1]	Os02g0672500	NA
TraesCS2B02G420800	chr2B:603669307-603671601(+)	Probable glutathione S-transferase GSTF1 [UniProtKB/Swiss-Prot: O65857]	NA	NA
TraesCS2B02G420900	chr2B:603918947-603922379(-)	Putative Myb family transcription factor At1g14600 [UniProtKB/Swiss-Prot: Q700D9]	Os04g0566600	NA
TraesCS2B02G421000	chr2B:604982495-605001955(+)	Protein argonaute 1B [UniProtKB/Swiss-Prot: Q7XSA2]	Os04g0566500	AT1G48410
TraesCS2B02G421100	chr2B:605376985-605384695(-)	Protein indeterminate-domain 4, chloroplastic [UniProtKB/Swiss-Prot: Q8GYC1]	Os04g0566400	NA
TraesCS2B02G421200	chr2B:606038287-606046816(-)	Protein CHROMATIN REMODELING 19 [UniProtKB/Swiss-Prot: Q9ZUL5]	Os04g0566100	AT2G02090
TraesCS2B02G421300	chr2B:606224645-606225847(-)	NA	NA	NA
TraesCS2B02G421400	chr2B:606483758-606486106(+)	Pentatricopeptide repeat-containing protein At5g03800 [UniProtKB/Swiss-Prot: Q9FFN1]	Os02g0680500	NA
TraesCS2B02G421500	chr2B:606612139-606616418(+)	Probable ubiquitin-conjugating enzyme E2 24 [UniProtKB/Swiss-Prot: Q8VY10]	NA	NA
TraesCS2B02G421600	chr2B:607048717-607049070(+)	NA	Os04g0566000	NA
TraesCS2B02G421700	chr2B:607051593-607056849(+)	Transcription factor bHLH111 [UniProtKB/Swiss-Prot: Q9FYJ6]	Os04g0565900	NA
TraesCS2B02G421800	chr2B:607106571-607107842(+)	Amino acid transporter AVT3B [UniProtKB/Swiss-Prot: F4ILY9]	Os04g0565500	AT4G38250
TraesCS2B02G421900	chr2B:607235692-607246006(+)	Syntaxin-binding protein 5-like [UniProtKB/Swiss-Prot: Q5DQR4]	Os04g0564700	AT4G35560
TraesCS2B02G422000	chr2B:607246325-607248196(-)	HMG1/2-like protein [UniProtKB/Swiss-Prot: P40620]	Os04g0564600	AT4G35570
TraesCS2B02G422200	chr2B:607339312-607342050(-)	Transport and Golgi organization 2 homolog [UniProtKB/Swiss-Prot: P54797]	Os04g0564500	AT4G38260
TraesCS2B02G422300	chr2B:607535903-607541606(+)	Protein RKD5 [UniProtKB/Swiss-Prot: O81791]	Os04g0564000	AT2G17150
TraesCS2B02G422400	chr2B:607548491-607552287(+)	Protein RKD5 [UniProtKB/Swiss-Prot: O81791]	Os04g0564000	AT2G17150
TraesCS2B02G422500	chr2B:607950172-607954610(+)	Probable serine/threonine-protein kinase PIX13 [UniProtKB/Swiss-Prot: Q9SII6]	Os04g0563900	AT2G17220
TraesCS2B02G422700	chr2B:608212784-608231707(+)	NPC intracellular cholesterol transporter 1 [UniProtKB/Swiss-Prot: P56941]	Os04g0563801	AT4G38350
TraesCS2B02G422800	chr2B:608362884-608367061(+)	Cyclin-B2-1 [UniProtKB/Swiss-Prot: Q01J96]	Os04g0563700	AT1G76310
TraesCS2B02G422900	chr2B:608444584-608449482(+)	Protein LAZ1 [UniProtKB/Swiss-Prot: F4JTN2]	Os04g0563100	AT4G38360
TraesCS2B02G423100	chr2B:608474125-608477929(+)	O-fucosyltransferase 16 [UniProtKB/Swiss-Prot: Q949U4]	Os04g0563000	AT1G76270
TraesCS2B02G423200	chr2B:608539784-608542245(+)	Polygalacturonase ADPG1 [UniProtKB/Swiss-Prot: O23147]	NA	AT4G35670
TraesCS2B02G423300	chr2B:608666849-608669361(+)	Polygalacturonase ADPG1 [UniProtKB/Swiss-Prot: O23147]	NA	AT4G35670
TraesCS2B02G423400	chr2B:608801855-608804223(+)	Polygalacturonase ADPG1 [UniProtKB/Swiss-Prot: O23147]	NA	AT4G35670
TraesCS2B02G423500	chr2B:608941791-608946212(-)	Protein ROLLING AND ERECT LEAF 2 [UniProtKB/Swiss-Prot: Q9AQW1]	Os02g0669900	AT2G17110
TraesCS2B02G423600	chr2B:609200958-609202417(-)	NA	Os02g0669500	AT2G17080
TraesCS2B02G423700	chr2B:609948364-609950261(+)	Lysine histidine transporter-like 8 [UniProtKB/Swiss-Prot: Q9SX98]	Os04g0562100	AT1G47670
TraesCS2B02G423800	chr2B:609950575-609955163(-)	Protein S-acyltransferase 10 [UniProtKB/Swiss-Prot: Q7XA86]	Os04g0562000	NA
TraesCS2B02G423900	chr2B:609955628-609958772(+)	L-ascorbate oxidase homolog [UniProtKB/Swiss-Prot: P29162]	Os04g0561900	AT1G76160
TraesCS2B02G424000	chr2B:610017094-610021945(+)	GDSL esterase/lipase At1g33811 [UniProtKB/Swiss-Prot: Q8L5Z1]	Os02g0668900	NA
TraesCS2B02G424100	chr2B:610111999-610116666(+)	GDSL esterase/lipase At1g71691 [UniProtKB/Swiss-Prot: Q9SF78]	Os02g0669000	NA
TraesCS2B02G424200	chr2B:610409966-610415397(+)	tRNA pseudouridine synthase Pus10 [UniProtKB/Swiss-Prot: Q3MIT2]	Os04g0561700	AT1G20410
TraesCS2B02G424300	chr2B:610415870-610420284(+)	Sucrose synthase 7 [UniProtKB/Swiss-Prot: Q7XNX6]	Os04g0249500	AT1G73370
TraesCS2B02G424400	chr2B:610420946-610423465(-)	Coiled-coil domain-containing protein 124 [UniProtKB/Swiss-Prot: Q9D8X2]	Os04g0561600	AT1G16210
TraesCS2B02G424500	chr2B:610595261-610599733(-)	Prolyl endopeptidase [UniProtKB/Swiss-Prot: P48147]	Os04g0561500	AT1G76140
TraesCS2B02G424600	chr2B:610691999-610695580(-)	Mechanosensitive ion channel protein 5 [UniProtKB/Swiss-Prot: Q9LH74]	Os02g0668000	AT2G17010
TraesCS2B02G424700	chr2B:610913370-610914762(+)	NA	NA	NA
TraesCS2B02G424800	chr2B:610915888-610917280(-)	NA	Os04g0560700	NA
TraesCS2B02G424900	chr2B:610924597-610927456(+)	Calcium-dependent protein kinase 12 [UniProtKB/Swiss-Prot: Q7XSQ5]	Os04g0560600	AT1G01560
TraesCS2B02G425000	chr2B:611056578-611063009(+)	Putative alpha-L-fucosidase 1 [UniProtKB/Swiss-Prot: Q7XUR3]	Os04g0560400	AT2G28100
TraesCS2B02G425100	chr2B:611062557-611070730(+)	Lysine-specific histone demethylase 1 homolog 3 [UniProtKB/Swiss-Prot: Q7XUR2]	Os04g0560300	AT3G10390
TraesCS2B02G444300	chr2B:637107035-637107508(-)	NA	NA	NA
TraesCS2B02G444400	chr2B:637436779-637440713(+)	Coatomer subunit epsilon-1 [UniProtKB/Swiss-Prot: Q9MAX6]	Os04g0612600	AT2G34840
TraesCS2B02G444500	chr2B:637444754-637445248(-)	36.4 kDa proline-rich protein [UniProtKB/Swiss-Prot: Q00451]	Os04g0612500	NA
TraesCS2B02G444600	chr2B:637508273-637509503(-)	NA	NA	NA
TraesCS2B02G444700	chr2B:637571551-637574655(+)	Ribosome maturation protein SBDS [UniProtKB/Swiss-Prot: P70122]	Os08g0107500	AT1G43860
TraesCS2B02G444800	chr2B:637575478-637577216(+)	PLASMODESMATA CALLOSE-BINDING PROTEIN 3 [UniProtKB/Swiss-Prot: Q9FZ86]	Os04g0612100	AT1G79480
TraesCS2B02G444900	chr2B:637764830-637768797(-)	Ent-kaur-16-ene synthase, chloroplastic [UniProtKB/Swiss-Prot: Q0JA82]	Os04g0611800	AT1G79460
TraesCS2B02G445000	chr2B:637797439-637799559(+)	Cytochrome P450 99A2 [UniProtKB/Swiss-Prot: Q7X7X4]	NA	NA
TraesCS2B02G445100	chr2B:637930326-637936314(-)	Ent-kaur-16-ene synthase, chloroplastic [UniProtKB/Swiss-Prot: Q0JA82]	Os04g0611800	AT1G79460
TraesCS2B02G445200	chr2B:638261603-638267825(-)	Ent-kaur-16-ene synthase, chloroplastic [UniProtKB/Swiss-Prot: Q0JA82]	Os04g0611800	AT1G79460
TraesCS2B02G445300	chr2B:638268589-638277420(+)	Ent-kaurene oxidase 2 [UniProtKB/Swiss-Prot: Q5Z5R4]	Os06g0570566	AT5G25900
TraesCS2B02G445400	chr2B:638519552-638530595(+)	Ent-kaurene oxidase 2 [UniProtKB/Swiss-Prot: Q5Z5R4]	Os06g0570566	AT5G25900
TraesCS2B02G445500	chr2B:638629387-638634352(-)	Syn-copalyl diphosphate synthase, chloroplastic [UniProtKB/Swiss-Prot: Q0JF02]	Os04g0611800	AT1G79460
TraesCS2B02G445600	chr2B:638751575-638753852(+)	Cytochrome P450 99A2 [UniProtKB/Swiss-Prot: Q7X7X4]	NA	NA
TraesCS2B02G445700	chr2B:638754783-638759947(-)	Ent-kaur-16-ene synthase, chloroplastic [UniProtKB/Swiss-Prot: Q0JA82]	Os04g0611800	AT1G79460
TraesCS2B02G445800	chr2B:638772497-638776424(-)	Acyclic sesquiterpene synthase [UniProtKB/Swiss-Prot: Q84ZW8]	Os04g0612000	AT1G79460
TraesCS2B02G445900	chr2B:638955254-638958923(-)	Acyclic sesquiterpene synthase [UniProtKB/Swiss-Prot: Q84ZW8]	Os04g0612000	AT1G79460
TraesCS2B02G446000	chr2B:638962767-638968572(+)	Probable RNA-binding protein 19 [UniProtKB/Swiss-Prot: Q9Y4C8]	Os04g0611500	NA
TraesCS2B02G446100	chr2B:638968490-638971956(-)	Vacuolar-sorting receptor 7 [UniProtKB/Swiss-Prot: Q8L7E3]	Os04g0611400	AT2G34940
TraesCS2B02G446200	chr2B:638972635-638974304(-)	NA	Os04g0611300	NA
TraesCS2B02G446235	chr2B:639025725-639027509(-)	Cationic amino acid transporter 8, vacuolar [UniProtKB/Swiss-Prot: Q9SHH0]	Os06g0539400	AT2G34960
TraesCS2B02G446300	chr2B:639183931-639187558(-)	Protein ECERIFERUM 26-like [UniProtKB/Swiss-Prot: Q9LIS1]	Os04g0611200	NA
TraesCS2B02G446400	chr2B:639215053-639218552(+)	26S proteasome non-ATPase regulatory subunit 8 homolog A [UniProtKB/Swiss-Prot: Q9SGW3]	NA	AT1G64520
TraesCS2B02G446500	chr2B:639218764-639223370(-)	Serine/threonine-protein kinase CTR1 [UniProtKB/Swiss-Prot: Q05609]	Os04g0610900	NA
TraesCS2B02G446600	chr2B:639233713-639234420(+)	Serine/threonine-protein phosphatase 7 long form homolog [UniProtKB/Swiss-Prot: Q9LNG5]	NA	NA
TraesCS2B02G446700	chr2B:639497560-639499460(+)	UPF0481 protein At3g47200 [UniProtKB/Swiss-Prot: Q9SD53]	NA	NA
TraesCS2B02G446800	chr2B:639518048-639519788(+)	UPF0481 protein At3g47200 [UniProtKB/Swiss-Prot: Q9SD53]	NA	NA
TraesCS2B02G446900	chr2B:639968536-639970165(-)	Cytosolic sulfotransferase 1 [UniProtKB/Swiss-Prot: Q9FG94]	NA	NA
TraesCS2B02G447000	chr2B:639996716-640000156(-)	NA	NA	NA
TraesCS2B02G447100	chr2B:640085470-640085994(-)	NA	Os11g0496500	AT3G27030
TraesCS2B02G447200	chr2B:640101638-640101847(-)	NA	Os11g0496500	AT5G63500
TraesCS2B02G447300	chr2B:640103011-640112061(-)	Oxygen-dependent coproporphyrinogen-III oxidase, chloroplastic [UniProtKB/Swiss-Prot: Q42840]	Os04g0610800	AT1G03475
TraesCS2B02G447400	chr2B:640334480-640341450(+)	Probable potassium transporter 15 [UniProtKB/Swiss-Prot: Q7XPL3]	Os04g0610700	AT5G09400
TraesCS2B02G447500	chr2B:640377301-640378188(-)	NA	Os04g0610600	NA
TraesCS2B02G447600	chr2B:640489826-640490643(-)	NA	Os04g0610600	NA
TraesCS2B02G447700	chr2B:640503151-640504152(+)	NA	NA	NA
TraesCS2B02G447800	chr2B:640502916-640504349(-)	Uncharacterized protein ECU03_1610 [UniProtKB/Swiss-Prot: Q8SVY9]	Os04g0610600	NA
TraesCS2B02G447900	chr2B:640599009-640608487(+)	Probable metal-nicotianamine transporter YSL17 [UniProtKB/Swiss-Prot: Q6ZCX1]	NA	NA
TraesCS2B02G448000	chr2B:640688141-640692151(+)	Methionine aminopeptidase 1B, chloroplastic [UniProtKB/Swiss-Prot: Q9FV52]	Os04g0610500	AT1G13270
TraesCS2B02G448100	chr2B:640764275-640765476(-)	Ethylene-responsive transcription factor 4 [UniProtKB/Swiss-Prot: O80340]	Os04g0610400	NA
TraesCS2B02G448300	chr2B:641074699-641075862(-)	G-type lectin S-receptor-like serine/threonine-protein kinase At1g34300 [UniProtKB/Swiss-Prot: Q9XID3]	Os04g0616600	NA
TraesCS2B02G448400	chr2B:641097017-641102803(+)	Protein FORGETTER 1 [UniProtKB/Swiss-Prot: F4IF36]	Os04g0610000	NA
TraesCS2B02G448500	chr2B:641170010-641175323(+)	Protein FORGETTER 1 [UniProtKB/Swiss-Prot: F4IF36]	Os04g0609900	NA
TraesCS2B02G448600	chr2B:641187002-641189701(+)	Protein FORGETTER 1 [UniProtKB/Swiss-Prot: F4IF36]	Os04g0609900	NA
TraesCS2B02G448700	chr2B:641193285-641195395(+)	Trimethyltridecatetraene synthase [UniProtKB/Swiss-Prot: A0A1D6F9Y9]	Os09g0441400	NA
TraesCS2B02G448800	chr2B:641859339-641859593(+)	Uncharacterized protein ycf76 [UniProtKB/Swiss-Prot: Q6ENQ6]	CAA33916	NA
TraesCS2B02G448900	chr2B:641859653-641859829(+)	NA	CAA33943	NA
TraesCS2B02G449000	chr2B:641860548-641860889(-)	30S ribosomal protein S8, chloroplastic [UniProtKB/Swiss-Prot: Q95H52]	CAA33931	ATCG00770
TraesCS2B02G449100	chr2B:641864083-641868255(+)	Organic cation/carnitine transporter 7 [UniProtKB/Swiss-Prot: Q940M4]	Os04g0609200	AT3G13050
TraesCS2B02G449200	chr2B:641939920-641943526(+)	Probable protein phosphatase 2C 44 [UniProtKB/Swiss-Prot: Q0JAA0]	Os04g0609600	AT4G28400
TraesCS2B02G449300	chr2B:642464076-642477632(+)	Pumilio homolog 1 [UniProtKB/Swiss-Prot: Q9ZW07]	NA	NA
TraesCS2B02G449400	chr2B:642557431-642561420(+)	Pumilio homolog 1 [UniProtKB/Swiss-Prot: Q9ZW07]	NA	NA
TraesCS2B02G449500	chr2B:642781910-642790812(-)	Shikimate O-hydroxycinnamoyltransferase [UniProtKB/Swiss-Prot: Q8GSM7]	Os04g0609500	NA
TraesCS2B02G449600	chr2B:642977616-642979561(-)	Shikimate O-hydroxycinnamoyltransferase [UniProtKB/Swiss-Prot: Q8GSM7]	Os04g0609500	NA
TraesCS2B02G449700	chr2B:643090703-643093139(-)	Shikimate O-hydroxycinnamoyltransferase [UniProtKB/Swiss-Prot: Q8GSM7]	Os04g0609300	NA
TraesCS2B02G449800	chr2B:643126130-643126417(+)	NA	NA	NA
TraesCS2B02G449900	chr2B:643181831-643184591(+)	G-type lectin S-receptor-like serine/threonine-protein kinase SD2-5 [UniProtKB/Swiss-Prot: Q8RWZ5]	Os04g0616200	NA
TraesCS2B02G450000	chr2B:643199654-643203400(-)	Ent-kaur-16-ene synthase, chloroplastic [UniProtKB/Swiss-Prot: Q0JA82]	Os04g0611800	NA
TraesCS2B02G450100	chr2B:643262572-643267133(+)	Ent-kaurene oxidase 2 [UniProtKB/Swiss-Prot: Q5Z5R4]	NA	AT5G25900
TraesCS2B02G450200	chr2B:643357638-643361429(+)	Ent-kaurene oxidase 2 [UniProtKB/Swiss-Prot: Q5Z5R4]	NA	AT5G25900
TraesCS2B02G450500	chr2B:643447677-643465806(-)	NA	NA	NA
TraesCS2B02G450600	chr2B:643495507-643513718(-)	NA	NA	NA
TraesCS2B02G450700	chr2B:643682626-643686145(-)	Serine/arginine repetitive matrix protein 2 [UniProtKB/Swiss-Prot: Q9UQ35]	Os04g0609100	NA
TraesCS2B02G450800	chr2B:644144549-644150653(+)	26S proteasome non-ATPase regulatory subunit 1 homolog A [UniProtKB/Swiss-Prot: O48844]	Os04g0608500	AT2G32730
TraesCS2B02G450900	chr2B:644151087-644158595(-)	Nuclear pore complex protein NUP88 [UniProtKB/Swiss-Prot: Q9FFK6]	Os04g0608400	NA
TraesCS2B02G451000	chr2B:644168162-644169145(-)	Auxin-responsive protein SAUR71 [UniProtKB/Swiss-Prot: Q9SGU2]	Os04g0608300	NA
TraesCS2B02G451100	chr2B:644515076-644521356(+)	Galacturonokinase [UniProtKB/Swiss-Prot: Q8VYG2]	Os04g0608100	AT3G10700
TraesCS2B02G451200	chr2B:644524499-644524732(-)	NA	NA	NA
TraesCS2B02G451300	chr2B:644549026-644553503(+)	Probable cation transporter HKT7 [UniProtKB/Swiss-Prot: Q7XPF7]	Os04g0607600	NA
TraesCS2B02G451400	chr2B:644844360-644848211(+)	Probable cation transporter HKT7 [UniProtKB/Swiss-Prot: Q7XPF7]	Os04g0607600	NA
TraesCS2D02G289400	chr2D:371688915-371690024(-)	NA	Os04g0405500	NA
TraesCS2D02G289500	chr2D:371693375-371701397(-)	NA	Os04g0405600	AT5G47860
TraesCS2D02G289600	chr2D:371701661-371703146(+)	UPF0496 protein At3g19330 [UniProtKB/Swiss-Prot: Q9LT84]	Os04g0405700	NA
TraesCS2D02G289700	chr2D:371919646-371923613(+)	Uridylate kinase [UniProtKB/Swiss-Prot: Q7VD61]	Os04g0405800	NA
TraesCS2D02G289800	chr2D:371924349-371926029(-)	NA	Os04g0405900	AT2G27830
TraesCS2D02G289900	chr2D:372014334-372015981(-)	Arogenate dehydratase/prephenate dehydratase 6, chloroplastic [UniProtKB/Swiss-Prot: Q9SGD6]	Os04g0406600	AT2G27820
TraesCS2D02G290000	chr2D:372224044-372225288(+)	Arogenate dehydratase/prephenate dehydratase 6, chloroplastic [UniProtKB/Swiss-Prot: Q9SGD6]	Os04g0406600	AT2G27820
TraesCS2D02G290100	chr2D:372272720-372276406(-)	Histidinol dehydrogenase, chloroplastic [UniProtKB/Swiss-Prot: Q5NAY4]	Os01g0232700	AT5G63890
TraesCS2D02G290200	chr2D:372321535-372323218(+)	NA	Os04g0407500	AT2G27770
TraesCS2D02G290300	chr2D:372597041-372599161(+)	Cytochrome P450 77A3 [UniProtKB/Swiss-Prot: O48928]	Os04g0407900	AT3G52970
TraesCS2D02G290400	chr2D:372695288-372696521(-)	NA	Os04g0408600	AT2G27740
TraesCS2D02G290500	chr2D:372700402-372701871(-)	DNA-binding protein S1FA2 [UniProtKB/Swiss-Prot: Q7XLX6]	Os04g0408700	NA
TraesCS2D02G290600	chr2D:372803759-372806003(-)	F-box/FBD/LRR-repeat protein At1g13570 [UniProtKB/Swiss-Prot: Q9FZ70]	Os04g0409100	AT3G52680
TraesCS2D02G290700	chr2D:372808773-372814537(+)	RNA polymerase II C-terminal domain phosphatase-like 4 [UniProtKB/Swiss-Prot: Q00IB6]	NA	NA
TraesCS2D02G290800	chr2D:372924177-372935106(-)	1,4-alpha-glucan-branching enzyme 1, chloroplastic/amyloplastic [UniProtKB/Swiss-Prot: Q41058]	Os04g0409200	AT2G36390
TraesCS2D02G290900	chr2D:372936390-372944364(-)	Tyrosine-protein phosphatase RLPH2 [UniProtKB/Swiss-Prot: Q9SR62]	Os04g0409500	AT3G09970
TraesCS2D02G291000	chr2D:373215743-373221603(+)	Histone deacetylase 9 [UniProtKB/Swiss-Prot: Q8H0W2]	Os04g0409600	AT3G44680
TraesCS2D02G291100	chr2D:373221708-373224946(+)	Neutral/alkaline invertase 3, chloroplastic [UniProtKB/Swiss-Prot: Q6H6N5]	Os04g0409900	AT5G22510
TraesCS2D02G291200	chr2D:373225150-373228792(-)	Serine/threonine-protein kinase KIPK1 [UniProtKB/Swiss-Prot: Q9LFA2]	Os04g0410200	AT2G36350
TraesCS2D02G291300	chr2D:373418471-373420893(+)	ATP synthase subunit d, mitochondrial [UniProtKB/Swiss-Prot: Q9FT52]	Os08g0478200	AT3G52300
TraesCS2D02G291400	chr2D:373652226-373653743(-)	NA	Os04g0410400	NA
TraesCS2D02G291500	chr2D:373674289-373678514(-)	NA	Os04g0410300	AT4G04190
TraesCS2D02G291600	chr2D:373678816-373680632(+)	60S acidic ribosomal protein P2A [UniProtKB/Swiss-Prot: P46252]	Os02g0529700	AT2G27710
TraesCS2D02G291700	chr2D:373750519-373752048(+)	NA	Os04g0410400	NA
TraesCS2D02G291800	chr2D:373758476-373760624(-)	Purple acid phosphatase 22 [UniProtKB/Swiss-Prot: Q8S340]	Os04g0410600	AT3G52820
TraesCS2D02G291900	chr2D:373878669-373880260(+)	Protein LITTLE ZIPPER 4 [UniProtKB/Swiss-Prot: Q56WL5]	Os04g0411200	AT3G52770
TraesCS2D02G292000	chr2D:373901774-373903547(-)	Protein SELF-PRUNING [UniProtKB/Swiss-Prot: O82088]	Os04g0411400	AT2G27550
TraesCS2D02G292100	chr2D:374071058-374074722(+)	NA	Os04g0411800	AT2G36290
TraesCS2D02G292200	chr2D:374104393-374109627(+)	Cell division protein FtsZ homolog 2-1, chloroplastic [UniProtKB/Swiss-Prot: O82533]	Os03g0646100	AT2G36250
TraesCS2D02G292300	chr2D:374144915-374145394(+)	Protein BIC1 [UniProtKB/Swiss-Prot: Q9LXJ1]	Os04g0412100	AT3G52740
TraesCS2D02G292400	chr2D:375025385-375027617(+)	Ferredoxin-3, chloroplastic [UniProtKB/Swiss-Prot: P27788]	Os04g0412200	AT2G27510
TraesCS2D02G292500	chr2D:375030373-375034013(+)	Glucan endo-1,3-beta-glucosidase 14 [UniProtKB/Swiss-Prot: Q9ZQG9]	Os04g0412300	AT2G27500
TraesCS2D02G292600	chr2D:375145713-375147678(+)	Alpha carbonic anhydrase 1, chloroplastic [UniProtKB/Swiss-Prot: O04846]	Os04g0412500	AT3G52720
TraesCS2D02G292700	chr2D:375254590-375255896(+)	NA	Os04g0412700	NA
TraesCS2D02G292800	chr2D:375256328-375258055(+)	Uncharacterized protein At5g39865 [UniProtKB/Swiss-Prot: Q9FLE8]	Os04g0412800	AT5G03870
TraesCS2D02G292900	chr2D:375357262-375365618(+)	Protein transport protein Sec24B [UniProtKB/Swiss-Prot: O95487]	Os04g0412900	AT2G27460
TraesCS2D02G293000	chr2D:375365908-375370310(-)	ABC transporter B family member 29, chloroplastic [UniProtKB/Swiss-Prot: Q9LZB8]	Os04g0413000	AT5G03910
TraesCS2D02G293100	chr2D:375373444-375373968(-)	NA	Os04g0413100	NA
TraesCS2D02G293200	chr2D:375592753-375596635(+)	Beta-fructofuranosidase, insoluble isoenzyme 2 [UniProtKB/Swiss-Prot: Q01IS7]	Os04g0413500	AT2G36190
TraesCS2D02G293300	chr2D:375604782-375607848(-)	40S ribosomal protein S14 [UniProtKB/Swiss-Prot: P19951]	Os04g0413600	AT2G36160
TraesCS2D02G293400	chr2D:375625103-375627966(-)	40S ribosomal protein S14 [UniProtKB/Swiss-Prot: P19951]	Os04g0413600	AT2G36160
TraesCS2D02G293500	chr2D:376046966-376047509(+)	NA	NA	NA
TraesCS2D02G293600	chr2D:376131909-376133127(+)	NA	Os04g0413900	NA
TraesCS2D02G293700	chr2D:376197836-376205286(+)	Mitochondrial fission protein ELM1 [UniProtKB/Swiss-Prot: Q93YN4]	Os04g0414000	AT5G22350
TraesCS2D02G293800	chr2D:376318012-376324673(+)	OVARIAN TUMOR DOMAIN-containing deubiquitinating enzyme 6 [UniProtKB/Swiss-Prot: Q9XIP2]	Os04g0414100	AT2G27350
TraesCS2D02G293900	chr2D:376349686-376352390(+)	60S ribosomal protein L5-1 [UniProtKB/Swiss-Prot: Q0JGY1]	Os01g0896700	AT5G39740
TraesCS2D02G294000	chr2D:376353067-376355244(+)	Small RNA-binding protein 11, chloroplastic [UniProtKB/Swiss-Prot: Q9FFZ6]	Os04g0414300	AT2G27330
TraesCS2D02G294100	chr2D:376355802-376356698(-)	Probable F-box protein At2g36090 [UniProtKB/Swiss-Prot: Q9SIH5]	Os04g0414500	AT2G27310
TraesCS2D02G294200	chr2D:376355757-376356749(+)	NA	NA	NA
TraesCS2D02G294300	chr2D:376620642-376621813(+)	Photosystem I subunit O [UniProtKB/Swiss-Prot: Q949Q5]	Os04g0414700	AT1G08380
TraesCS2D02G294400	chr2D:376691810-376701804(+)	Putative pentatricopeptide repeat-containing protein At5g37570 [UniProtKB/Swiss-Prot: Q9FHR3]	Os04g0414800	AT2G27610
TraesCS2D02G294500	chr2D:376814416-376815037(+)	Protein GL2-INTERACTING REPRESSOR 1 [UniProtKB/Swiss-Prot: Q9FNI1]	Os04g0415000	AT3G52561
TraesCS2D02G294600	chr2D:376938616-376939872(+)	Transcription repressor OFP13 [UniProtKB/Swiss-Prot: Q9FMC8]	Os04g0415100	AT2G36050
TraesCS2D02G294700	chr2D:377055679-377057244(+)	HVA22-like protein i [UniProtKB/Swiss-Prot: Q8LE10]	Os04g0415200	AT2G36020
TraesCS2D02G294800	chr2D:377108468-377108971(-)	NA	NA	NA
TraesCS2D02G294900	chr2D:377122097-377122797(+)	Copper transporter 6 [UniProtKB/Swiss-Prot: Q7XTF8]	Os04g0415600	NA
TraesCS2D02G295000	chr2D:377150411-377150791(+)	NA	Os04g0415800	AT5G05960
TraesCS2D02G295100	chr2D:377156149-377156595(+)	NA	Os04g0415800	NA
TraesCS2D02G295200	chr2D:377157415-377158524(+)	Protein FAM210B, mitochondrial [UniProtKB/Swiss-Prot: Q96KR6]	Os04g0416000	AT2G27290
TraesCS2D02G295300	chr2D:377158526-377163474(-)	Transcription factor E2FA [UniProtKB/Swiss-Prot: Q9FNY0]	Os04g0416100	AT2G36010
TraesCS2D02G295400	chr2D:377261071-377261504(+)	NA	NA	NA
TraesCS2D02G295500	chr2D:377303376-377306571(+)	2-Cys peroxiredoxin BAS1, chloroplastic (Fragment) [UniProtKB/Swiss-Prot: Q96468]	Os02g0537700	AT3G11630
TraesCS2D02G295600	chr2D:377312316-377316044(+)	Protein SMAX1-LIKE 3 [UniProtKB/Swiss-Prot: Q9SVD0]	Os04g0416500	AT3G52490
TraesCS2D02G295700	chr2D:377502729-377504112(-)	NDR1/HIN1-like protein 12 [UniProtKB/Swiss-Prot: Q9SJ54]	Os04g0416700	AT2G35960
TraesCS2D02G295800	chr2D:378051708-378060031(+)	Digalactosyldiacylglycerol synthase 1, chloroplastic [UniProtKB/Swiss-Prot: Q6DW74]	Os04g0416900	AT3G11670
TraesCS2D02G295900	chr2D:378059560-378062752(-)	Aluminum-activated malate transporter 1 [UniProtKB/Swiss-Prot: Q76LB1]	Os04g0417000	AT2G27240
TraesCS2D02G296000	chr2D:378166270-378170916(+)	NA	NA	NA
TraesCS2D02G296100	chr2D:378362127-378363847(-)	E3 ubiquitin-protein ligase PUB22 [UniProtKB/Swiss-Prot: Q9SVC6]	Os02g0539200	AT2G35930
TraesCS2D02G296200	chr2D:378525321-378526310(+)	Protein MKS1 [UniProtKB/Swiss-Prot: Q8LGD5]	Os04g0417600	NA
TraesCS2D02G296300	chr2D:378723147-378727373(-)	WD repeat-containing protein 44 [UniProtKB/Swiss-Prot: Q9XSC3]	Os04g0417800	NA
TraesCS2D02G296400	chr2D:378751554-378758169(-)	NA	NA	NA
TraesCS2D02G296500	chr2D:378895911-378899141(+)	Succinate dehydrogenase subunit 5, mitochondrial [UniProtKB/Swiss-Prot: Q0JDA2]	Os04g0418000	AT1G47420
TraesCS2D02G296600	chr2D:378909527-378909790(-)	NA	Os04g0418100	NA
TraesCS2D02G296700	chr2D:379107195-379108520(+)	U-box domain-containing protein 27 [UniProtKB/Swiss-Prot: Q9FLF4]	Os04g0418500	AT2G35930
TraesCS2D02G398200	chr2D:510615054-510618995(+)	Cytochrome P450 87A3 [UniProtKB/Swiss-Prot: Q7XU38]	Os04g0570000	AT3G61040
TraesCS2D02G398300	chr2D:511437009-511439613(+)	Protein IQ-DOMAIN 32 [UniProtKB/Swiss-Prot: Q9FXI5]	Os04g0569900	AT4G23060
TraesCS2D02G398400	chr2D:511522646-511526949(+)	Probable methyltransferase PMT13 [UniProtKB/Swiss-Prot: Q93W95]	Os04g0569400	AT4G00740
TraesCS2D02G398500	chr2D:511527169-511529185(-)	RHOMBOID-like protein 6, mitochondrial [UniProtKB/Swiss-Prot: Q8VZ48]	Os04g0569300	AT1G12750
TraesCS2D02G398600	chr2D:511687942-511693717(+)	Homeobox-leucine zipper protein ROC4 [UniProtKB/Swiss-Prot: Q7Y0V9]	Os04g0569100	AT3G61150
TraesCS2D02G398700	chr2D:511916194-511920417(+)	E3 ubiquitin-protein ligase At4g11680 [UniProtKB/Swiss-Prot: Q93Z92]	Os04g0568900	AT3G61180
TraesCS2D02G398800	chr2D:511921502-511945006(+)	Protein unc-13 homolog [UniProtKB/Swiss-Prot: Q8RX56]	Os04g0568850	NA
TraesCS2D02G399000	chr2D:512041712-512043335(-)	Heat stress transcription factor B-2a [UniProtKB/Swiss-Prot: Q7XRX3]	Os04g0568700	AT5G62020
TraesCS2D02G399100	chr2D:512048816-512049379(+)	NA	NA	NA
TraesCS2D02G399200	chr2D:512095667-512095960(-)	NA	NA	NA
TraesCS2D02G399300	chr2D:512098415-512099304(-)	3-hexulose-6-phosphate isomerase [UniProtKB/Swiss-Prot: P42404]	Os04g0568600	AT5G52190
TraesCS2D02G399400	chr2D:512168718-512172682(-)	WD repeat-containing protein 44 [UniProtKB/Swiss-Prot: Q9XSC3]	Os04g0568400	NA
TraesCS2D02G399500	chr2D:512685274-512688454(+)	Dof zinc finger protein 1 [UniProtKB/Swiss-Prot: Q9SXG8]	Os04g0567800	NA
TraesCS2D02G399600	chr2D:512765952-512771963(-)	Uncharacterized protein C119.09c [UniProtKB/Swiss-Prot: O42901]	Os04g0567700	AT1G01230
TraesCS2D02G399700	chr2D:512922945-512924939(+)	Aluminum-activated malate transporter 10 [UniProtKB/Swiss-Prot: O23086]	Os04g0567200	NA
TraesCS2D02G399800	chr2D:513003972-513022141(+)	Gamma-tubulin complex component 6 [UniProtKB/Swiss-Prot: G5E8P0]	Os04g0566800	NA
TraesCS2D02G399900	chr2D:513088832-513089419(+)	Mitochondrial import inner membrane translocase subunit TIM23-1 [UniProtKB/Swiss-Prot: Q9LNQ1]	Os02g0672500	NA
TraesCS2D02G400000	chr2D:513093652-513094636(+)	Probable glutathione S-transferase GSTF1 [UniProtKB/Swiss-Prot: O65857]	NA	NA
TraesCS2D02G400100	chr2D:513102377-513105593(-)	Putative Myb family transcription factor At1g14600 [UniProtKB/Swiss-Prot: Q700D9]	Os04g0566600	NA
TraesCS2D02G400200	chr2D:513453611-513464651(+)	Protein argonaute 1B [UniProtKB/Swiss-Prot: Q7XSA2]	Os04g0566500	AT1G48410
TraesCS2D02G400300	chr2D:513760741-513767725(-)	Protein indeterminate-domain 4, chloroplastic [UniProtKB/Swiss-Prot: Q8GYC1]	Os04g0566400	NA
TraesCS2D02G400400	chr2D:514341529-514348266(-)	Protein CHROMATIN REMODELING 19 [UniProtKB/Swiss-Prot: Q9ZUL5]	Os04g0566100	AT2G02090
TraesCS2D02G400500	chr2D:514656694-514659537(+)	Pentatricopeptide repeat-containing protein At5g03800 [UniProtKB/Swiss-Prot: Q9FFN1]	Os02g0680500	NA
TraesCS2D02G400600	chr2D:514945779-514949809(+)	Probable ubiquitin-conjugating enzyme E2 23 [UniProtKB/Swiss-Prot: Q9ZVX1]	Os04g0580400	NA
TraesCS2D02G400700	chr2D:515573964-515574326(+)	NA	Os04g0566000	NA
TraesCS2D02G400800	chr2D:515579924-515582487(+)	Transcription factor bHLH111 [UniProtKB/Swiss-Prot: Q9FYJ6]	Os04g0565900	NA
TraesCS2D02G400900	chr2D:515630055-515631326(+)	Amino acid transporter AVT3B [UniProtKB/Swiss-Prot: F4ILY9]	Os04g0565500	AT4G38250
TraesCS2D02G401000	chr2D:515817223-515827101(+)	Syntaxin-binding protein 5-like [UniProtKB/Swiss-Prot: Q5DQR4]	Os04g0564700	AT4G35560
TraesCS2D02G401100	chr2D:515827404-515829251(-)	HMG1/2-like protein [UniProtKB/Swiss-Prot: P40620]	Os04g0564600	AT4G35570
TraesCS2D02G401200	chr2D:516121344-516124261(-)	Transport and Golgi organization 2 homolog [UniProtKB/Swiss-Prot: P54797]	Os04g0564500	AT4G38260
TraesCS2D02G401300	chr2D:516326100-516331430(+)	Protein RKD5 [UniProtKB/Swiss-Prot: O81791]	Os04g0564000	AT2G17150
TraesCS2D02G401400	chr2D:516356035-516359296(+)	Protein RKD5 [UniProtKB/Swiss-Prot: O81791]	Os04g0564000	AT2G17150
TraesCS2D02G401500	chr2D:516367236-516371643(+)	Probable serine/threonine-protein kinase PIX13 [UniProtKB/Swiss-Prot: Q9SII6]	Os04g0563900	AT2G17220
TraesCS2D02G401600	chr2D:516395647-516413763(+)	NPC intracellular cholesterol transporter 1 [UniProtKB/Swiss-Prot: P56941]	Os04g0563801	AT4G38350
TraesCS2D02G401700	chr2D:516648721-516652493(+)	Cyclin-B2-1 [UniProtKB/Swiss-Prot: Q01J96]	Os04g0563700	AT1G76310
TraesCS2D02G401800	chr2D:516704074-516709398(+)	Protein LAZ1 [UniProtKB/Swiss-Prot: F4JTN2]	Os04g0563100	AT4G38360
TraesCS2D02G401900	chr2D:516827605-516832201(+)	O-fucosyltransferase 6 [UniProtKB/Swiss-Prot: F4HSU3]	Os04g0563000	AT1G76270
TraesCS2D02G402000	chr2D:516862211-516864619(+)	Polygalacturonase ADPG1 [UniProtKB/Swiss-Prot: O23147]	NA	AT4G35670
TraesCS2D02G402100	chr2D:516924323-516926882(+)	Polygalacturonase ADPG1 [UniProtKB/Swiss-Prot: O23147]	NA	AT4G35670
TraesCS2D02G402200	chr2D:517037413-517046181(+)	Polygalacturonase ADPG1 [UniProtKB/Swiss-Prot: O23147]	NA	AT4G35670
TraesCS2D02G402300	chr2D:517086192-517088180(+)	Polygalacturonase ADPG1 [UniProtKB/Swiss-Prot: O23147]	NA	AT4G35670
TraesCS2D02G402400	chr2D:517090400-517096243(-)	Protein ROLLING AND ERECT LEAF 2 [UniProtKB/Swiss-Prot: Q9AQW1]	Os02g0669900	AT2G17110
TraesCS2D02G402500	chr2D:517263427-517264738(-)	NA	Os02g0669500	AT2G17080
TraesCS2D02G402600	chr2D:517398411-517398824(-)	NA	NA	NA
TraesCS2D02G402700	chr2D:517679641-517690819(-)	Pumilio homolog 1 [UniProtKB/Swiss-Prot: Q9ZW07]	NA	NA
TraesCS2D02G402900	chr2D:518026934-518028859(+)	Lysine histidine transporter-like 8 [UniProtKB/Swiss-Prot: Q9SX98]	Os04g0562100	AT1G47670
TraesCS2D02G403000	chr2D:518029189-518033848(-)	Protein S-acyltransferase 10 [UniProtKB/Swiss-Prot: Q7XA86]	Os04g0562000	NA
TraesCS2D02G403100	chr2D:518034224-518037690(+)	L-ascorbate oxidase homolog [UniProtKB/Swiss-Prot: P29162]	Os04g0561900	AT1G76160
TraesCS2D02G403200	chr2D:518070289-518075164(+)	GDSL esterase/lipase At5g55050 [UniProtKB/Swiss-Prot: Q9FIA1]	Os02g0668900	NA
TraesCS2D02G403300	chr2D:518169080-518169909(+)	GDSL esterase/lipase At1g71691 [UniProtKB/Swiss-Prot: Q9SF78]	Os02g0669000	NA
TraesCS2D02G403400	chr2D:518182120-518185035(+)	GDSL esterase/lipase At1g33811 [UniProtKB/Swiss-Prot: Q8L5Z1]	Os02g0668900	NA
TraesCS2D02G403500	chr2D:518258716-518264820(+)	tRNA pseudouridine synthase Pus10 [UniProtKB/Swiss-Prot: Q3MIT2]	Os04g0561700	AT1G20410
TraesCS2D02G403600	chr2D:518265279-518269636(+)	Sucrose synthase 7 [UniProtKB/Swiss-Prot: Q7XNX6]	Os04g0249500	AT5G37180
TraesCS2D02G403700	chr2D:518270366-518272945(-)	Coiled-coil domain-containing protein 124 [UniProtKB/Swiss-Prot: Q9D8X2]	Os04g0561600	AT1G16210
TraesCS2D02G403800	chr2D:518278472-518282877(-)	Prolyl endopeptidase [UniProtKB/Swiss-Prot: P48147]	Os04g0561500	AT1G76140
TraesCS4B02G046700	chr4B:34018902-34026504(+)	NA	Os03g0712100	NA
TraesCS4B02G046800	chr4B:34027263-34031314(+)	Zinc finger protein VAR3, chloroplastic [UniProtKB/Swiss-Prot: Q8S9K3]	Os03g0712200	AT1G48570
TraesCS4B02G046900	chr4B:34033677-34037883(+)	Ubiquitin-conjugating enzyme E2 variant 1D [UniProtKB/Swiss-Prot: Q9SVD7]	Os03g0712300	AT2G36060
TraesCS4B02G047000	chr4B:34051499-34055077(+)	DNA (cytosine-5)-methyltransferase DRM2 [UniProtKB/Swiss-Prot: Q10SU5]	NA	NA
TraesCS4B02G047100	chr4B:34275331-34278683(-)	Probable inactive receptor kinase At1g48480 [UniProtKB/Swiss-Prot: Q9LP77]	Os03g0712400	AT1G48480
TraesCS4B02G047200	chr4B:34571435-34581928(+)	NA	Os01g0299400	NA
TraesCS4B02G047300	chr4B:34715012-34722187(+)	Phosphoglucomutase, cytoplasmic [UniProtKB/Swiss-Prot: Q9SNX2]	Os03g0712700	AT1G23190
TraesCS4B02G047400	chr4B:34722272-34725256(-)	Glutamine synthetase cytosolic isozyme 1-3 [UniProtKB/Swiss-Prot: Q4W8D0]	Os03g0712800	AT1G48470
TraesCS4B02G047500	chr4B:35234105-35237012(+)	Pentatricopeptide repeat-containing protein At4g01570 [UniProtKB/Swiss-Prot: Q8VZE4]	Os03g0712900	AT2G01740
TraesCS4B02G047600	chr4B:35252349-35258777(+)	Threonine dehydratase 1 biosynthetic, chloroplastic [UniProtKB/Swiss-Prot: A0FKE6]	Os03g0713000	AT3G10050
TraesCS4B02G047700	chr4B:35506264-35515171(+)	Dynamin-related protein 1C [UniProtKB/Swiss-Prot: Q8LF21]	Os03g0713100	AT1G14830
TraesCS4B02G047800	chr4B:35515110-35515959(-)	NA	Os03g0713200	AT2G01755
TraesCS4B02G047900	chr4B:35520142-35526324(-)	NADH dehydrogenase [ubiquinone] iron-sulfur protein 1, mitochondrial [UniProtKB/Swiss-Prot: Q43644]	Os03g0713400	AT5G37510
TraesCS4B02G048000	chr4B:35634949-35635494(+)	NA	NA	NA
TraesCS4B02G048100	chr4B:36012946-36013977(-)	Mitogen-activated protein kinase kinase 7 [UniProtKB/Swiss-Prot: Q9LPQ3]	Os03g0713500	AT2G01950
TraesCS4B02G048200	chr4B:36131548-36134669(+)	NA	Os03g0697833	NA
TraesCS4B02G048400	chr4B:36633318-36635849(-)	G-type lectin S-receptor-like serine/threonine-protein kinase At2g19130 [UniProtKB/Swiss-Prot: O64477]	Os03g0717000	AT2G01820
TraesCS4B02G048500	chr4B:36762020-36763524(-)	Putative 12-oxophytodienoate reductase 5 [UniProtKB/Swiss-Prot: Q69TI0]	NA	AT1G76690
TraesCS4B02G048600	chr4B:37084618-37085631(+)	Mitogen-activated protein kinase kinase 7 [UniProtKB/Swiss-Prot: Q9LPQ3]	Os03g0713500	AT2G01950
TraesCS4B02G048700	chr4B:37090328-37090942(-)	NA	NA	NA
TraesCS4B02G048800	chr4B:37138513-37141063(+)	NA	NA	NA
TraesCS4B02G048900	chr4B:37173459-37174463(-)	Mitogen-activated protein kinase kinase 7 [UniProtKB/Swiss-Prot: Q9LPQ3]	Os03g0713500	AT2G01950
TraesCS4B02G049000	chr4B:37296414-37297430(-)	Mitogen-activated protein kinase kinase 7 [UniProtKB/Swiss-Prot: Q9LPQ3]	Os03g0713500	AT2G01950
TraesCS4B02G049100	chr4B:37315983-37320613(-)	Binding partner of ACD11 1 [UniProtKB/Swiss-Prot: Q9LFD5]	Os03g0713600	NA
TraesCS4B02G049200	chr4B:37334240-37335061(-)	NA	NA	NA
TraesCS4B02G049300	chr4B:37689759-37694794(+)	GPN-loop GTPase 3 [UniProtKB/Swiss-Prot: Q6CQA6]	Os03g0714400	AT4G12790
TraesCS4B02G049400	chr4B:37848176-37854451(+)	Protein POLLEN DEFECTIVE IN GUIDANCE 1 [UniProtKB/Swiss-Prot: F4HVJ3]	Os03g0715332	NA
TraesCS4B02G049500	chr4B:37858903-37869697(-)	Vacuolar sorting protein 39 [UniProtKB/Swiss-Prot: Q8L5Y0]	Os03g0715500	AT4G36630
TraesCS4B02G049600	chr4B:38003982-38006880(-)	PHD finger protein MALE MEIOCYTE DEATH 1 [UniProtKB/Swiss-Prot: Q7X6Y7]	Os03g0716200	AT2G01810
TraesCS4B02G049700	chr4B:38025441-38028578(-)	26S proteasome non-ATPase regulatory subunit 8 homolog A [UniProtKB/Swiss-Prot: Q9SGW3]	Os07g0435100	AT1G64520
TraesCS4B02G049800	chr4B:38280457-38284860(-)	Receptor protein kinase TMK1 [UniProtKB/Swiss-Prot: P43298]	Os03g0717000	AT2G01820
TraesCS4B02G049900	chr4B:38624427-38626155(-)	Probable transmembrane ascorbate ferrireductase 3 [UniProtKB/Swiss-Prot: Q67ZF6]	Os03g0717200	NA
TraesCS4B02G050100	chr4B:38782296-38782613(+)	NA	NA	NA
TraesCS4B02G050200	chr4B:38784848-38791501(+)	Probable histidine kinase 4 [UniProtKB/Swiss-Prot: A1A698]	Os03g0717700	AT2G01830
TraesCS4B02G050300	chr4B:38794429-38797263(-)	Pentatricopeptide repeat-containing protein At2g37230 [UniProtKB/Swiss-Prot: Q9ZUU3]	Os03g0735200	AT2G01740
TraesCS4B02G050400	chr4B:39014116-39016599(+)	UDP-glucose 6-dehydrogenase 4 [UniProtKB/Swiss-Prot: Q2QS14]	Os12g0443500	AT5G15490
TraesCS4B02G050500	chr4B:39043116-39045780(+)	UV-B-induced protein At3g17800, chloroplastic [UniProtKB/Swiss-Prot: Q9LVJ0]	Os03g0717900	AT3G17800
TraesCS4B02G050600	chr4B:39120047-39122442(+)	Actin-1 [UniProtKB/Swiss-Prot: Q10DV7]	Os03g0718100	AT3G12110
TraesCS4B02G050700	chr4B:39241745-39248827(+)	NA	NA	NA
TraesCS4B02G050800	chr4B:39289196-39290261(+)	Zinc-finger homeodomain protein 11 [UniProtKB/Swiss-Prot: Q10DV5]	Os03g0718500	NA
TraesCS4B02G050900	chr4B:39299891-39305248(-)	Cytochrome c oxidase assembly protein COX11, mitochondrial [UniProtKB/Swiss-Prot: Q8GWR0]	Os03g0718600	AT1G02410
TraesCS4B02G051000	chr4B:39309917-39311426(-)	Caffeoylshikimate esterase [UniProtKB/Swiss-Prot: Q9C942]	Os03g0719400	AT5G19290
TraesCS4B02G051100	chr4B:39735632-39735994(+)	Cortical cell-delineating protein [UniProtKB/Swiss-Prot: Q01595]	Os03g0718800	NA
TraesCS4B02G051200	chr4B:39757252-39762477(-)	65-kDa microtubule-associated protein 6 [UniProtKB/Swiss-Prot: Q9SIS3]	Os03g0719000	AT2G01910
TraesCS4B02G051300	chr4B:39901222-39910565(-)	Putative 3,4-dihydroxy-2-butanone kinase [UniProtKB/Swiss-Prot: O04059]	Os03g0719300	AT3G17770
TraesCS4B02G051400	chr4B:40062565-40066751(-)	ATP-dependent DNA helicase DDM1 [UniProtKB/Swiss-Prot: Q9XFH4]	Os03g0722400	NA
TraesCS4B02G051500	chr4B:40074250-40078403(+)	Transcription factor ICE1 [UniProtKB/Swiss-Prot: Q9LSE2]	Os03g0725800	NA
TraesCS4B02G051600	chr4B:40233758-40237195(-)	Monoacylglycerol lipase [UniProtKB/Swiss-Prot: O07427]	Os03g0719400	AT1G73480
TraesCS4B02G051700	chr4B:40435833-40437059(-)	NA	NA	NA
TraesCS4B02G051900	chr4B:40746325-40753688(-)	Probable serine/threonine-protein kinase dyrk2 [UniProtKB/Swiss-Prot: Q54BC9]	Os03g0719500	AT2G01820
TraesCS4B02G052000	chr4B:40780124-40786295(-)	Phytochrome A type 3 [UniProtKB/Swiss-Prot: P06593]	Os03g0719800	AT1G09570
TraesCS4B02G052100	chr4B:40861190-40863106(-)	Probable protein kinase At2g41970 [UniProtKB/Swiss-Prot: P93749]	Os03g0719850	AT2G01820
TraesCS4B02G052200	chr4B:40867128-40870417(-)	Protein NRT1/ PTR FAMILY 8.3 [UniProtKB/Swiss-Prot: P46032]	Os03g0719900	AT2G02040
TraesCS4B02G052300	chr4B:41009664-41014024(+)	Glutamate decarboxylase 1 [UniProtKB/Swiss-Prot: Q42521]	Os03g0720300	AT2G02010
TraesCS4B02G052400	chr4B:41196726-41198570(+)	Transcription factor MYB52 [UniProtKB/Swiss-Prot: Q6R0C4]	Os03g0720800	NA
TraesCS4B02G052500	chr4B:41528557-41550848(+)	Protein ILITYHIA [UniProtKB/Swiss-Prot: F4I893]	Os03g0721200	AT1G64790
TraesCS4B02G052600	chr4B:41551156-41553495(-)	NA	Os03g0721300	AT5G18490
TraesCS4B02G052700	chr4B:41555365-41556689(-)	Calcium load-activated calcium channel [UniProtKB/Swiss-Prot: Q5I0H4]	Os03g0721400	AT5G06660
TraesCS4B02G052800	chr4B:41700792-41704525(-)	NA	NA	NA
TraesCS4B02G052900	chr4B:41743521-41744496(+)	Probable histone H2AXa [UniProtKB/Swiss-Prot: O04848]	Os03g0721900	AT1G54690
TraesCS4B02G053000	chr4B:41777831-41783720(+)	SWI/SNF complex subunit SWI3D [UniProtKB/Swiss-Prot: Q8VY05]	Os03g0722100	NA
TraesCS4B02G053100	chr4B:41787524-41789244(-)	L-type lectin-domain containing receptor kinase IX.1 [UniProtKB/Swiss-Prot: Q9LXA5]	Os03g0717000	AT5G66790
TraesCS4B02G053200	chr4B:41844872-41846967(-)	NA	Os03g0697833	NA
